# Supplementary material for: Expanded genome and proteome reallocation in a novel, robust Bacillus coagulans strain capable of utilizing pentose and hexose sugars
Source: mSystems. 2024 Oct 8;9(11):e00952-24. doi: 10.1128/msystems.00952-24 (PMC11575207; doi:10.1128/msystems.00952-24)
Supplement: Data Set S1 — Annotated carbohydrate transport in B. coagulans B-768. [file msystems.00952-24-s0001.xlsx]

## Sheet: Tab 1 - Carbohydrate Metabolism
Dataset 1: Annotated carbohydrate transport in B. coagulans B-768. For entries with multiple high quality BLAST hits, the best hit is bolded and considered the most probable homolog.
Sugar	Gene Name	Ref Product	Reference (B. coagulans 36D1)	B-768 ID	B-768 Annotation	Query Cover	E value	Pct. Identity	Comments
Arabinose	araA	L-arabinose isomerase [Heyndrickxia coagulans 36D1]	AEP01525.1	Ga0586967_01_3370185_3371102	L-arabinose isomerase	0.64	0	0.9737	T insertion at bp 900 caused premature stop codon and creation of separate CDS
Arabinose	araA	L-arabinose isomerase [Heyndrickxia coagulans 36D1]	AEP01525.1	Ga0586967_01_3371074_3371607	L-arabinose isomerase	0.36	6e-118	0.9306	T insertion at bp 900 caused premature stop codon and creation of separate CDS
Arabinose	araA	L-arabinose isomerase [Heyndrickxia coagulans 36D1]	AEP01534.1	Ga0586967_01_3354709_3356130	L-arabinose isomerase	1	0	0.9894
Arabinose	araB	Carbohydrate kinase, FGGY [Heyndrickxia coagulans 36D1]	AEP01524.1	Ga0586967_01_3375093_3376100	sugar (pentulose or hexulose) kinase	0.58	0	0.9701	A insertion at bp 994 caused premature stop codon and split of CDS
Arabinose	araB	Carbohydrate kinase, FGGY [Heyndrickxia coagulans 36D1]	AEP01524.1	Ga0586967_01_3376066_3376695	sugar (pentulose or hexulose) kinase	0.35	1e-141	0.9901	A insertion at bp 994 caused premature stop codon and split of CDS
Arabinose	araB	Carbohydrate kinase, FGGY [Heyndrickxia coagulans 36D1]	AEP01537.1	Ga0586967_01_3350472_3352070	sugar (pentulose or hexulose) kinase	0.99	0	0.9831
Arabinose	araB	Carbohydrate kinase, FGGY [Heyndrickxia coagulans 36D1]	AEP01537.1	Ga0586967_01_1545892_1547487	sugar (pentulose or hexulose) kinase	0.99	0	0.5453
Arabinose	araD	L-ribulose-5-phosphate 4-epimerase [KEGG]	AEP01535.1	Ga0586967_01_3353979_3354677	L-ribulose-5-phosphate 4-epimerase	1	1e-176	0.9957
Arabinose	araD	L-ribulose-5-phosphate 4-epimerase [KEGG]	AEP01535.1	Ga0586967_01_3369455_3370153	L-ribulose-5-phosphate 4-epimerase	1	3e-171	0.9655	Extra copy
Arabinose	araN	HAD-superfamily subfamily IIA hydrolase like protein [Heyndrickxia coagulans 36D1]	AEP01469.1	Ga0586967_01_3295443_3296207	4-nitrophenyl phosphatase	1	0	0.9803
Arabinose	araP	arabinose/arabinan permease	NP_390752.1 (B. subtilis 168)	Ga0586967_01_1342312_1343526	multiple sugar transport system permease protein	0.76	9e-25	0.3074
Arabinose	araP	arabinose/arabinan permease	NP_390752.1 (B. subtilis 168)	Ga0586967_01_3366769_3367677	multiple sugar transport system permease protein	0.73	3e-24	0.2931
Arabinose	araP	arabinose/arabinan permease	NP_390752.1 (B. subtilis 168)	Ga0586967_01_2341788_2343095	arabinogalactan oligomer/maltooligosaccharidetransport system permease protein	0.97	6e-17	0.244
Arabinose	araQ	arabinose/arabinan permease	NP_390751.2 (B. subtilis 168)	Ga0586967_01_3367689_3368513	multiple sugar transport system permease protein	0.97	3e-53	0.3463
Arabinose	araQ	arabinose/arabinan permease	NP_390751.2 (B. subtilis 168)	Ga0586967_01_2340935_2341786	arabinogalactan oligomer/maltooligosaccharidetransport system permease protein	0.93	4e-38	0.3109
Arabinose	araQ	arabinose/arabinan permease	NP_390751.2 (B. subtilis 168)	Ga0586967_01_1343539_1344366	multiple sugar transport system permease protein	0.9	2e-35	0.3086
Arabinose	abfA	alpha-L-arabinofuranosidase	NP_390750.2 (B. subtilis 168)	Ga0586967_01_3373505_3375019	alpha-N-arabinofuranosidase	0.99	0	0.7117
Arabinose	abfA	alpha-L-arabinofuranosidase	NP_390750.2 (B. subtilis 168)	Ga0586967_01_3371711_3373192	alpha-N-arabinofuranosidase	0.92	2e-42	0.2599
Arabinose	araE	arabinose-related compounds permease	NP_391276.1 (B. subtilis 168)	Ga0586967_01_2864332_2865861	major inositol transporter-like SP family MFS transporter	0.96	8e-90	0.3668
Arabinose	araE	arabinose-related compounds permease	NP_391276.1 (B. subtilis 168)	Ga0586967_01_2667046_2668476	major inositol transporter-like SP family MFS transporter	0.93	5e-89	0.371
Arabinose	araE	arabinose-related compounds permease	NP_391276.1 (B. subtilis 168)	Ga0586967_01_2660081_2661499	major inositol transporter-like SP family MFS transporter	0.93	1e-80	0.3454
Arabinose	araE	arabinose-related compounds permease	NP_391276.1 (B. subtilis 168)	Ga0586967_01_3352088_3353494	sugar porter (SP) family MFS transporter	0.95	2e-73	0.3466
Arabinose	araE	arabinose-related compounds permease	NP_391276.1 (B. subtilis 168)	Ga0586967_01_3100046_3101431	putative MFS transporter	0.88	3e-31	0.2512
Arabinose	araR	transcriptional regulator, GntR family with LacI sensor [Heyndrickxia coagulans 36D1]	AEP01523.1	Ga0586967_01_3349123_3350271	GntR family transcriptional regulator of arabinose_x000B_ operon	0.85	0	0.9843
Arabinose	araR	transcriptional regulator, GntR family with LacI sensor [Heyndrickxia coagulans 36D1]	AEP01529.1	Ga0586967_01_3363633_3364772	GntR family transcriptional regulator of arabinose operon, potential XynT	0.98	0	0.7078
Mannose	manA	mannose-6-phosphate isomerase, class I [Heyndrickxia coagulans 36D1]	AEO99758.1	Ga0586967_01_1156260_1157207	mannose-6-phosphate isomerase	1	0	0.9746
Mannose	manEIIA	PTS system, mannose/fructose/sorbose family, IIA subunit [Heyndrickxia coagulans 36D1]	AEO99863.1	Ga0586967_01_1292806_1293774	PTS system mannose-specific IIB component	1	0	0.9969
Mannose	manEIIB	PTS system, mannose/fructose/sorbose family, IIB subunit [Heyndrickxia coagulans 36D1]	AEO99864.1	Ga0586967_01_1293847_1294350	PTS system mannose-specific IIB component	1	9e-120	0.982
Mannose	manEIIC	phosphotransferase system PTS sorbose-specific IIC subunit [Heyndrickxia coagulans 36D1]	AEO99862.1	Ga0586967_01_1291960_1292769	PTS system mannose-specific IIC component	1	0	0.9926
Mannose	manEIID	PTS system, mannose/fructose/sorbose family, IID subunit [Heyndrickxia coagulans 36D1]	AEO99861.1	Ga0586967_01_1291029_1291940	PTS system mannose-specific IID component	1	0	1
Mannose	manR	transcriptional DNA-binding activator	CAC98863.1 (L. monocytogenes)	Ga0586967_01_1294686_1297550	transcriptional regulatory proteinLevR/transcriptional regulator with AAA-type ATPase domain	0.99	0	0.5498	Ref: https://doi.org/10.1099/mic.0.034934-0
Cellobiose	celA	phosphotransferase system PTS lactose/cellobiose-specific IIA subunit [Heyndrickxia coagulans 36D1]	AEO99912.1	Ga0586967_01_1367597_1367923	PTS system cellobiose-specific IIA component	1	2e-72	0.9722
Cellobiose	celA	phosphotransferase system PTS lactose/cellobiose-specific IIA subunit [Heyndrickxia coagulans 36D1]	AEP00003.1	Ga0586967_01_1467232_1467561	PTS system cellobiose-specific IIA component	1	2e-76	0.9725
Cellobiose	celB	phosphotransferase system lactose/cellobiose-specific IIB subunit [Heyndrickxia coagulans 36D1]	AEO99911.1	Ga0586967_01_1367140_1367463	PTS system cellobiose-specific IIB component	1	2e-75	0.9907
Cellobiose	celB	phosphotransferase system lactose/cellobiose-specific IIB subunit [Heyndrickxia coagulans 36D1]	AEP00004.1	Ga0586967_01_1467579_1467911	PTS system cellobiose-specific IIB component	1	2e-78	1
Cellobiose	celC	PTS system, lactose/cellobiose family IIC subunit [Heyndrickxia coagulans 36D1]	AEO99909.1	Ga0586967_01_1365066_1366421	PTS system cellobiose-specific IIC component	1	0	0.9956
Cellobiose	celC	PTS system, lactose/cellobiose family IIC subunit [Heyndrickxia coagulans 36D1]	AEP00001.1	Ga0586967_01_1464816_1466099	PTS system cellobiose-specific IIC component	1	0	0.993
Cellobiose	celD	glycoside hydrolase family 1 [Heyndrickxia coagulans 36D1]	AEO99908.1	Ga0586967_01_1363468_1364904	6-phospho-beta-glucosidase	1	0	0.9958
Cellobiose	celD	glycoside hydrolase family 1 [Heyndrickxia coagulans 36D1]	AEO99908.1	Ga0586967_01_2603449_2604897	6-phospho-beta-glucosidase	1	0	0.567	Extra copy
Cellobiose	celD	glycoside hydrolase family 1 [Heyndrickxia coagulans 36D1]	AEO99908.1	Ga0586967_01_2604900_2606333	6-phospho-beta-glucosidase	0.98	0	0.5637	Extra copy
Cellobiose	celR	PTS modulated transcriptional regulator, MtlR family [Heyndrickxia coagulans 36D1]	AEO99907.1	Ga0586967_01_1361260_1362777	lichenan operon transcriptional antiterminator	0.79	0	0.998	FRAMESHIFT
Cellobiose	celR	PTS modulated transcriptional regulator, MtlR family [Heyndrickxia coagulans 36D1]	AEO99907.1	Ga0586967_01_1362799_1363179	transcriptional antiterminator	0.19	2e-83	0.9921	FRAMESHIFT
Cellobiose	celR	PTS modulated transcriptional regulator, MtlR family [Heyndrickxia coagulans 36D1]	AEP00005.1	Ga0586967_01_1468036_1469898	lichenan operon transcriptional antiterminator	1	0	0.9742
Galactose	galK	galactokinase [Heyndrickxia coagulans 36D1]	AEO99768.1	Ga0586967_01_1165576_1166433	galactokinase	0.69	0	0.9853	A insertion at bp 813 caused premature stop codon and split of CDS
Galactose	galK	galactokinase [Heyndrickxia coagulans 36D1]	AEO99768.1	Ga0586967_01_1165251_1165598	galactokinase	0.28	2e-76	0.9912	A insertion at bp 813 caused premature stop codon and split of CDS
Galactose	galT	Galactose-1-phosphate uridylyltransferase [Heyndrickxia coagulans 36D1]	AEO99766.1	Ga0586967_01_1162769_1164253	UDPglucose--hexose-1-phosphateuridylyltransferase	1	0	0.9696
Galactose	galE	UDP-glucose 4-epimerase [Heyndrickxia coagulans 36D1]	AEO99767.1	Ga0586967_01_1164259_1165254	UDP-glucose 4-epimerase	1	0	0.9909
Galactose	galM	galactose mutarotase [Heyndrickxia coagulans 36D1]	AEO99765.1	Ga0586967_01_1161267_1162307	aldose 1-epimerase	1	0	0.9624
Galactose	galM	galactose mutarotase [Heyndrickxia coagulans 36D1]	AEP01026.1	Ga0586967_01_2785621_2786478	galactose mutarotase-like enzyme	1	0	0.9684
Xylose	xylA	xylose isomerase [Heyndrickxia coagulans 36D1]	AEO99969.1	Ga0586967_01_1609459_1610793	xylose isomerase	0.99	0	0.991
Xylose	xylB	xylulokinase [Heyndrickxia coagulans 36D1]	AEO99970.1	Ga0586967_01_1607900_1609399	xylulokinase	0.97	0	0.9799
Xylose	xylR	ROK family protein [Heyndrickxia coagulans 36D1]	AEO99968.1	Ga0586967_01_1614870_1616024	predicted NBD/HSP70 family sugar kinase	0.96	1e-57	0.3008
Xylose	xylT	sugar transporter [Heyndrickxia coagulans 36D1]	AEO99971.1	Ga0586967_01_2667046_2668476	major inositol transporter-like SP family MFS transporter	0.94	3e-122	0.427
Xylose	xylT	sugar transporter [Heyndrickxia coagulans 36D1]	AEO99971.1	Ga0586967_01_3352088_3353494	sugar porter (SP) family MFS transporter	0.97	4e-113	0.4017
Xylose	xylT	sugar transporter [Heyndrickxia coagulans 36D1]	AEO99971.1	Ga0586967_01_2864332_2865861	major inositol transporter-like SP family MFS transporter	0.98	6e-110	0.3854
Xylose	xylT	sugar transporter [Heyndrickxia coagulans 36D1]	AEO99971.1	Ga0586967_01_2660081_2661499	major inositol transporter-like SP family MFS transporter	0.94	1e-107	0.4009
Xylose	xynT	sugar (Glycoside-Pentoside-Hexuronide) transporter [Heyndrickxia coagulans 36D1]	AEO99346.1	Ga0586967_01_622834_624132	GPH family glycoside/pentoside/hexuronide:cation symporter	0.92	0	0.9791
Xylose	xynT	sugar (Glycoside-Pentoside-Hexuronide) transporter [Heyndrickxia coagulans 36D1]	AEO99346.1	Ga0586967_01_624098_624232	hypothetical protein	0.09	3e-25	0.9762
Xylose	xynT	sugar (Glycoside-Pentoside-Hexuronide) transporter [Heyndrickxia coagulans 36D1]	AEO99346.1	Ga0586967_01_1240007_1241398	probable glucitol transport protein GutA	0.97	3e-81	0.3355
Xylose	xynT	sugar (Glycoside-Pentoside-Hexuronide) transporter [Heyndrickxia coagulans 36D1]	AEO99346.1	Ga0586967_01_1610853_1612250	GPH family glycoside/pentoside/hexuronide:cation symporter	0.92	1e-68	0.3326
Xylose	xynT	sugar (Glycoside-Pentoside-Hexuronide) transporter [Heyndrickxia coagulans 36D1]	AEO99346.1	Ga0586967_01_1600777_1602126	GPH family glycoside/pentoside/hexuronide:cation symporter	0.94	4e-59	0.2932	in xylose operon
Xylose	xylF	ABC-type transporter, integral membrane subunit [Heyndrickxia coagulans 36D1]	AEP01526.1	Ga0586967_01_2705221_2706165	ribose transport system permease protein	0.73	6e-32	0.4497
Xylose	xylF	ABC-type transporter, integral membrane subunit [Heyndrickxia coagulans 36D1]	AEP01526.1	Ga0586967_01_1553078_1554076	ribose transport system permease protein	0.81	1e-23	0.3766
Xylose	xylG	ABC transporter related protein [Heyndrickxia coagulans 36D1]	AEP01527.1	Ga0586967_01_2703738_2705237	ribose transport system ATP-binding protein	0.98	2e-136	0.4323
Xylose	xylG	ABC transporter related protein [Heyndrickxia coagulans 36D1]	AEP01527.1	Ga0586967_01_1554106_1555614	ribose transport system ATP-binding protein	0.99	5e-134	0.4339
Xylose	xylG	ABC transporter related protein [Heyndrickxia coagulans 36D1]	AEP01527.1	Ga0586967_01_478924_480459	ABC-type uncharacterized transport system ATPase subunit	0.98	1e-93	0.377
Xylose	xylH	sugar ABC transporter ATP-binding protein [Heyndrickxia coagulans 36D1]	AEP01528.1	Ga0586967_01_1552024_1553013	ribose transport system substrate-binding protein	0.42	5e-07	0.2545
Glucose	ptsG	PTS system, glucose-like IIB subunint [Heyndrickxia coagulans 36D1]	AEP00994.1	Ga0586967_01_1582424_1583974	PTS system arbutin-like IIC component	0.98	4e-170	0.4746
Glucose	ptsG	PTS system, glucose-like IIB subunint [Heyndrickxia coagulans 36D1]	AEP00994.1	Ga0586967_01_2469219_2470826	PTS system arbutin-like IIC component	0.98	6e-94	0.359
Glucose	ptsH	Phosphotransferase system, phosphocarrier protein HPr [Heyndrickxia coagulans 36D1]	AEO99468.1	Ga0586967_01_785089_785355	phosphocarrier protein HPr	1	8e-61	1
Glucose	ptsH	Phosphotransferase system, phosphocarrier protein HPr [Heyndrickxia coagulans 36D1]	AEO99468.1	Ga0586967_01_1043487_1043756	catabolite repression HPr-like protein	0.86	9e-21	0.4605
Glucose	ptsI	phosphoenolpyruvate-protein phosphotransferase [Heyndrickxia coagulans 36D1]	AEO99467.1	Ga0586967_01_783368_785089	phosphotransferase system enzyme I (PtsI)	1	0	1
Glucose	ptsI	phosphoenolpyruvate-protein phosphotransferase [Heyndrickxia coagulans 36D1]	AEO99467.1	Ga0586967_01_295841_298516	pyruvate orthophosphate dikinase	0.69	4e-35	0.2649
Glucose	glcK	glucokinase, ROK family [Heyndrickxia coagulans 36D1]	AEP01985.1	Ga0586967_01_3875728_3876696	glucokinase	1	0	0.9969
Glucose	glcK	glucokinase, ROK family [Heyndrickxia coagulans 36D1]	AEP01985.1	Ga0586967_01_1614870_1616024	predicted NBD/HSP70 family sugar kinase	0.97	3e-22	0.2524
Glucose	glcK	glucokinase, ROK family [Heyndrickxia coagulans 36D1]	AEP01985.1	Ga0586967_01_890980_891855	fructokinase	0.96	5e-18	0.2786
Glucose	pgi	phosphoglucose isomerase (PGI) [Heyndrickxia coagulans 36D1]	AEP01511.1	Ga0586967_01_3329545_3330894	glucose-6-phosphate isomerase	1	0	0.9978
Glucose	pfkA	6-phosphofructokinase [Heyndrickxia coagulans 36D1]	AEP01694.1	Ga0586967_01_3560760_3561722	6-phosphofructokinase 1	1	0	1
Glucose	fbaA	fructose-1,6-bisphosphate aldolase, class II [Heyndrickxia coagulans 36D1]	AEP00640.1	Ga0586967_01_2285767_2286624	fructose-bisphosphate aldolase class II	1	0	1
Glucose	fbaA	fructose-1,6-bisphosphate aldolase, class II [Heyndrickxia coagulans 36D1]	AEP00640.1	Ga0586967_01_2657642_2658514	6-phospho-5-dehydro-2-deoxy-D-gluconate aldolase	0.98	7e-113	0.5957
Glucose	fbp	fructose-1,6-bisphosphatase, class II [Heyndrickxia coagulans 36D1]	AEP00643.1	Ga0586967_01_2289151_2290116	fructose-1,6-bisphosphatase II	1	0	0.9969
Glucose	fbp	fructose-1,6-bisphosphatase, class II [Heyndrickxia coagulans 36D1]	AEP00643.1	Ga0586967_01_2799871_2800860	fructose-1,6-bisphosphatase II	0.95	1e-109	0.5275
Glucose	gapA	glyceraldehyde-3-phosphate dehydrogenase, type I [Heyndrickxia coagulans 36D1]	AEP01399.1	Ga0586967_01_3183493_3184500	glyceraldehyde 3-phosphate dehydrogenase	1	0	1
Glucose	gapA	glyceraldehyde-3-phosphate dehydrogenase, type I [Heyndrickxia coagulans 36D1]	AEP01399.1	Ga0586967_01_734327_735343	glyceraldehyde 3-phosphate dehydrogenase	0.98	8e-111	0.5237
Glucose	gapB	glyceraldehyde-3-phosphate dehydrogenase, type I [Heyndrickxia coagulans 36D1]	AEP01705.1	Ga0586967_01_3574442_3575476	glyceraldehyde 3-phosphate dehydrogenase	1	0	0.9913
Glucose	gapB	glyceraldehyde-3-phosphate dehydrogenase, type I [Heyndrickxia coagulans 36D1]	AEP01705.1	Ga0586967_01_734327_735343	glyceraldehyde 3-phosphate dehydrogenase	0.96	7e-100	0.4706
Glucose	pgk	phosphoglycerate kinase [Heyndrickxia coagulans 36D1]	AEP01400.1	Ga0586967_01_3184590_3185774	phosphoglycerate kinase	1	0	1
Glucose	pgm	phosphoglycerate mutase, 2,3-bisphosphoglycerate-independent [Heyndrickxia coagulans 36D1]	AEP01402.1	Ga0586967_01_3186555_3188090	2,3-bisphosphoglycerate-independentphosphoglycerate_x000B_mutase	1	0	0.9961
Glucose	eno	enolase [Heyndrickxia coagulans 36D1]	AEP01403.1	Ga0586967_01_3188320_3189705	enolase	1	0	0.9884
Glucose	pyk	pyruvate kinase [Heyndrickxia coagulans 36D1]	AEP01695.1	Ga0586967_01_3561744_3563504	pyruvate kinase	1	0	0.9983
Glucose	zwf	glucose-6-phosphate 1-dehydrogenase [Heyndrickxia coagulans 36D1]	AEP02060.1	Ga0586967_01_5840_7339	glucose-6-phosphate 1-dehydrogenase	1	0	1
Glucose	ykgB	6-phosphogluconolactonase (KEGG)	AEO99867.1	Ga0586967_01_1301021_1302073	6-phosphogluconolactonase	1	0	0.9943
Glucose	edd	6-phosphogluconate dehydratase	WP_001069467.1 (Enterobacteriaceae)	Ga0586967_01_2993958_2995658	dihydroxy-acid dehydratase	0.82	6e-66	0.3108
Glucose	kdgA	2-dehydro-3-deoxyphosphogluconate aldolase/4-hydroxy-2-oxoglutarate aldolase [Heyndrickxia coagulans 36D1]	AEP00866.1	Ga0586967_01_2574523_2575188	2-dehydro-3-deoxyphosphogluconate aldolase/(4S)-4-hydroxy-2-oxoglutarate aldolase	0.93	2e-140	0.974
Glucose	kdgA	2-dehydro-3-deoxyphosphogluconate aldolase/4-hydroxy-2-oxoglutarate aldolase [Heyndrickxia coagulans 36D1]	AEP00866.1	Ga0586967_01_1500225_1500860	2-dehydro-3-deoxyphosphogluconate aldolase/(4S)-4-hydroxy-2-oxoglutarate aldolase	0.88	1e-32	0.3641
Glucose	kdgA	2-dehydro-3-deoxyphosphogluconate aldolase/4-hydroxy-2-oxoglutarate aldolase [Heyndrickxia coagulans 36D1]	AEP01419.1	Ga0586967_01_3216798_3217475	2-dehydro-3-deoxyphosphogluconate aldolase/(4S)-4-hydroxy-2-oxoglutarate aldolase	1	3e-166	0.9822
Glucose	kdgA	2-dehydro-3-deoxyphosphogluconate aldolase/4-hydroxy-2-oxoglutarate aldolase [Heyndrickxia coagulans 36D1]	AEP01419.1	Ga0586967_01_1500225_1500860	2-dehydro-3-deoxyphosphogluconate aldolase/(4S)-4-hydroxy-2-oxoglutarate aldolase	0.92	6e-39	0.3744
