# Supplementary material for: Expanded genome and proteome reallocation in a novel, robust Bacillus coagulans strain capable of utilizing pentose and hexose sugars
Source: mSystems. 2024 Oct 8;9(11):e00952-24. doi: 10.1128/msystems.00952-24 (PMC11575207; doi:10.1128/msystems.00952-24)
Supplement: Data Set S2 — Annotation of representative core metabolism of B. coagulans B-768. [file msystems.00952-24-s0002.xlsx]

## Sheet: Tab 1 - Core Metabolism Protein
Dataset 2: Annotation of representative core metabolism of B. coagulans B-768. For entries with multiple high-quality BLAST hits, the best hit is bolded and considered the most probable homolog.
Pathway	Gene Name	Ref Product	Reference (B. coagulans 36D1)	B-768 ID	B-768 Product	Query Cover	E value	Pct. Identity
EMP	glcK	glucokinase, ROK family [Heyndrickxia coagulans 36D1]	AEP01985.1	Ga0586967_01_3875728_3876696	glucokinase	1	0	0.9969
EMP	pgi	phosphoglucose isomerase (PGI) [Heyndrickxia coagulans 36D1]	AEP01511.1	Ga0586967_01_3329545_3330894	glucose-6-phosphate isomerase	1	0	0.9978
EMP	pfkA	6-phosphofructokinase [Heyndrickxia coagulans 36D1]	AEP01694.1	Ga0586967_01_3560760_3561722	6-phosphofructokinase 1	1	0	1
EMP	fbaA	fructose-1,6-bisphosphate aldolase, class II [Heyndrickxia coagulans 36D1]	AEP00640.1	Ga0586967_01_2285767_2286624	fructose-bisphosphate aldolase class II	1	0	1
EMP	fbaA	fructose-1,6-bisphosphate aldolase, class II [Heyndrickxia coagulans 36D1]	AEP00640.1	Ga0586967_01_2657642_2658514	6-phospho-5-dehydro-2-deoxy-D-gluconate aldolase	0.98	7e-113	0.5957
EMP	tpiA	triosephosphate isomerase [Heyndrickxia coagulans 36D1]	AEP01401.1	Ga0586967_01_3185801_3186562	triosephosphate isomerase	1	0	0.9921
EMP	fbp	fructose-1,6-bisphosphatase, class II [Heyndrickxia coagulans 36D1]	AEP00643.1	Ga0586967_01_2289151_2290116	fructose-1,6-bisphosphatase II	1	0	0.9969
EMP	fbp	fructose-1,6-bisphosphatase, class II [Heyndrickxia coagulans 36D1]	AEP00643.1	Ga0586967_01_2799871_2800860	fructose-1,6-bisphosphatase II	0.95	1e-109	0.5275
EMP	gapA	glyceraldehyde-3-phosphate dehydrogenase, type I [Heyndrickxia coagulans 36D1]	AEP01399.1	Ga0586967_01_3183493_3184500	glyceraldehyde 3-phosphate dehydrogenase	1	0	1
EMP	gapA	glyceraldehyde-3-phosphate dehydrogenase, type I [Heyndrickxia coagulans 36D1]	AEP01399.1	Ga0586967_01_734327_735343	glyceraldehyde 3-phosphate dehydrogenase	0.98	8e-111	0.5237
EMP	gapB	glyceraldehyde-3-phosphate dehydrogenase, type I [Heyndrickxia coagulans 36D1]	AEP01705.1	Ga0586967_01_3574442_3575476	glyceraldehyde 3-phosphate dehydrogenase	1	0	0.9913
EMP	gapB	glyceraldehyde-3-phosphate dehydrogenase, type I [Heyndrickxia coagulans 36D1]	AEP01705.1	Ga0586967_01_734327_735343	glyceraldehyde 3-phosphate dehydrogenase	0.96	7e-100	0.4706
EMP	pgk	phosphoglycerate kinase [Heyndrickxia coagulans 36D1]	AEP01400.1	Ga0586967_01_3184590_3185774	phosphoglycerate kinase	1	0	1
EMP	pgm	phosphoglycerate mutase, 2,3-bisphosphoglycerate-independent [Heyndrickxia coagulans 36D1]	AEP01402.1	Ga0586967_01_3186555_3188090	2,3-bisphosphoglycerate-independentphosphoglycerate_x000B_mutase	1	0	0.9961
EMP	eno	enolase [Heyndrickxia coagulans 36D1]	AEP01403.1	Ga0586967_01_3188320_3189705	enolase	1	0	0.9884
EMP	pyk	pyruvate kinase [Heyndrickxia coagulans 36D1]	AEP01695.1	Ga0586967_01_3561744_3563504	pyruvate kinase	1	0	0.9983
ED/PPP	zwf	glucose-6-phosphate 1-dehydrogenase [Heyndrickxia coagulans 36D1]	AEP02060.1	Ga0586967_01_5840_7339	glucose-6-phosphate 1-dehydrogenase	1	0	1
ED	ykgB	6-phosphogluconolactonase (KEGG)	AEO99867.1	Ga0586967_01_1301021_1302073	6-phosphogluconolactonase	1	0	0.9943
ED	edd	6-phosphogluconate dehydratase	WP_001069467.1 (Enterobacteriaceae)	Ga0586967_01_2993958_2995658	dihydroxy-acid dehydratase	0.82	6e-66	0.3108
ED	kdgA	2-dehydro-3-deoxyphosphogluconate aldolase/4-hydroxy-2-oxoglutarate aldolase [Heyndrickxia coagulans 36D1]	AEP00866.1	Ga0586967_01_2574523_2575188	2-dehydro-3-deoxyphosphogluconate aldolase/(4S)-4-hydroxy-2-oxoglutarate aldolase	0.93	2e-140	0.974
ED	kdgA	2-dehydro-3-deoxyphosphogluconate aldolase/4-hydroxy-2-oxoglutarate aldolase [Heyndrickxia coagulans 36D1]	AEP00866.1	Ga0586967_01_1500225_1500860	2-dehydro-3-deoxyphosphogluconate aldolase/(4S)-4-hydroxy-2-oxoglutarate aldolase	0.88	1e-32	0.3641
ED	kdgA	2-dehydro-3-deoxyphosphogluconate aldolase/4-hydroxy-2-oxoglutarate aldolase [Heyndrickxia coagulans 36D1]	AEP01419.1	Ga0586967_01_3216798_3217475	2-dehydro-3-deoxyphosphogluconate aldolase/(4S)-4-hydroxy-2-oxoglutarate aldolase	1	3e-166	0.9822
ED	kdgA	2-dehydro-3-deoxyphosphogluconate aldolase/4-hydroxy-2-oxoglutarate aldolase [Heyndrickxia coagulans 36D1]	AEP01419.1	Ga0586967_01_1500225_1500860	2-dehydro-3-deoxyphosphogluconate aldolase/(4S)-4-hydroxy-2-oxoglutarate aldolase	0.92	6e-39	0.3744
PPP	gntK	gluconate kinase [Heyndrickxia coagulans 36D1]	AEP00264.1	Ga0586967_01_1879264_1880820	gluconokinase	1	0	0.9903
PPP	gntK	gluconate kinase [Heyndrickxia coagulans 36D1]	AEP01591.1	Ga0586967_01_3434212_3435747	gluconokinase	1	0	0.9804
PPP	gdh	glucose 1-dehydrogenase (KEGG)	AEP02268.1	Ga0586967_01_202978_203724	glucose 1-dehydrogenase	1	0	0.9879
PPP	gdh	glucose 1-dehydrogenase (KEGG)	AEP02268.1	Ga0586967_01_3627626_3628387	NAD,NAD(P)-dependent dehydrogenase_x000B_(short-subunitalcohol dehydrogenase family)	0.96	1e-46	0.405
PPP	yqjI	6-phosphogluconate dehydrogenase, decarboxylating [Heyndrickxia coagulans 36D1]	AEP00262.1	Ga0586967_01_1877452_1878360	6-phosphogluconate dehydrogenase	1	0	0.9768
PPP	yqjI	6-phosphogluconate dehydrogenase, decarboxylating [Heyndrickxia coagulans 36D1]	AEP00262.1	Ga0586967_01_2567671_2568567	6-phosphogluconate dehydrogenase	0.99	8e-114	0.5284
PPP	yqjI	6-phosphogluconate dehydrogenase, decarboxylating [Heyndrickxia coagulans 36D1]	AEP02243.1	Ga0586967_01_180082_181494	6-phosphogluconate dehydrogenase	1	0	0.9936
PPP	rpe	ribulose-phosphate 3-epimerase [Heyndrickxia coagulans 36D1]	AEO99325.1	Ga0586967_01_584604_585254	ribulose-phosphate 3-epimerase	1	7e-159	0.9907
PPP	rpe	ribulose-phosphate 3-epimerase [Heyndrickxia coagulans 36D1]	AEP00948.1	Ga0586967_01_2694387_2695082	ribulose-phosphate 3-epimerase	0.95	9e-160	0.9593
PPP	ywlF	sugar-phosphate isomerase, RpiB/LacA/LacB family [Heyndrickxia coagulans 36D1]	AEP00655.1	Ga0586967_01_2300334_2300774	ribose 5-phosphate isomerase B	1	1e-107	1
PPP	ywlF	sugar-phosphate isomerase, RpiB/LacA/LacB family [Heyndrickxia coagulans 36D1]	AEP00655.1	Ga0586967_01_2801657_2802127	ribose 5-phosphate isomerase B	1	2e-35	0.3836
PPP/PKP	tkt	transketolase [Heyndrickxia coagulans 36D1]	AEP02196.1	Ga0586967_01_131908_133914	transketolase	1	0	0.994
PPP/PKP	ywjH	transaldolase [Heyndrickxia coagulans 36D1]	AEP00641.1	Ga0586967_01_2286927_2287574	transaldolase	1	5e-159	0.9907
PPP/PKP	ywjH	transaldolase [Heyndrickxia coagulans 36D1]	AEP00641.1	Ga0586967_01_2800949_2801626	transaldolase	0.97	3e-77	0.5694
PKP	xfp	Xylulose 5-phosphate/Fructose 6-phosphate phosphoketolase [Heyndrickxia coagulans 36D1]	AEP00547.1	N/A	N/A	N/A	N/A	N/A
PKP	eutD	phosphate acetyltransferase [Heyndrickxia coagulans 36D1]	AEP00612.1	Ga0586967_01_2252642_2253613	phosphate acetyltransferase	1	0	0.9721
