# Supplementary material for: Expanded genome and proteome reallocation in a novel, robust Bacillus coagulans strain capable of utilizing pentose and hexose sugars
Source: mSystems. 2024 Oct 8;9(11):e00952-24. doi: 10.1128/msystems.00952-24 (PMC11575207; doi:10.1128/msystems.00952-24)
Supplement: Data Set S4 — Differentially expressed proteins between switchgrass hydrolysate and xylose + glucose. [file msystems.00952-24-s0004.xlsx]

## Sheet: Tab 1 - All Proteins
Dataset 4: Differentially Expressed Proteins between Switchgrass Hydrolysate and Xylose + Glucose
ID	Product	Log2 Fold Change	q-value	Significant?	Regulation
Ga0586967_01_376883_377737	glyoxylase-like metal-dependent hydrolase (beta-lactamase superfamily II)	10.3	2.15e-14	TRUE	Up
Ga0586967_01_2603449_2604897	6-phospho-beta-glucosidase	9.06	2.15e-14	TRUE	Up
Ga0586967_01_773549_774568	diguanylate cyclase (GGDEF)-like protein	7.8	2.15e-14	TRUE	Up
Ga0586967_01_625225_626730	hypothetical protein	7.78	2.15e-14	TRUE	Up
Ga0586967_01_1356921_1358069	ABC-2 type transport system permease protein	7.73	1.02e-06	TRUE	Up
Ga0586967_01_1452905_1453891	LacI family transcriptional regulator	7.71	2.15e-14	TRUE	Up
Ga0586967_01_3353979_3354677	L-ribulose-5-phosphate 4-epimerase	7.47	6.88e-05	TRUE	Up
Ga0586967_01_1426112_1427749	methyl-accepting chemotaxis protein	7.21	2.15e-14	TRUE	Up
Ga0586967_01_1338615_1338878	hypothetical protein	6.94	0.00084	TRUE	Up
Ga0586967_01_2541368_2541916	shikimate kinase	6.94	7.07e-10	TRUE	Up
Ga0586967_01_1761018_1761674	HAD superfamily hydrolase (TIGR01509 family)	6.89	2.15e-14	TRUE	Up
Ga0586967_01_3350472_3352070	sugar (pentulose or hexulose) kinase	6.82	0.000598	TRUE	Up
Ga0586967_01_2951968_2952327	hypothetical protein	6.65	0.013	TRUE	Up
Ga0586967_01_1226705_1227277	FMN reductase	6.27	4.74e-05	TRUE	Up
Ga0586967_01_2922750_2924264	flotillin	6.14	2.15e-14	TRUE	Up
Ga0586967_01_898103_898360	hypothetical protein	6.06	3.12e-13	TRUE	Up
Ga0586967_01_2134553_2134897	ribonuclease P protein component	5.96	8.6e-10	TRUE	Up
Ga0586967_01_292833_293921	nitronate monooxygenase	5.84	9.77e-05	TRUE	Up
Ga0586967_01_3511698_3512180	molybdopterin-guanine dinucleotide biosynthesis protein B	5.82	0.00026	TRUE	Up
Ga0586967_01_3122453_3123256	lysophospholipase L1-like esterase	5.72	8.76e-09	TRUE	Up
Ga0586967_01_1692988_1693203	putative transcriptional regulator	5.56	0.00345	TRUE	Up
Ga0586967_01_2398436_2399755	hypothetical protein	5.46	0.0322	TRUE	Up
Ga0586967_01_2987536_2988825	fatty-acid peroxygenase	5.44	0.0028	TRUE	Up
Ga0586967_01_2166462_2166980	regulatory protein YycI of two-component signal transduction system YycFG	5.42	3.06e-07	TRUE	Up
Ga0586967_01_3354709_3356130	L-arabinose isomerase	5.33	2.15e-14	TRUE	Up
Ga0586967_01_863285_863584	WXG100 family type VII secretion target	5.29	0.00116	TRUE	Up
Ga0586967_01_515136_515939	phosphatidate cytidylyltransferase	5.11	7.48e-06	TRUE	Up
Ga0586967_01_3301987_3303057	arabinogalactan oligomer/maltooligosaccharide transport system substrate-binding protein	5.05	0.0265	TRUE	Up
Ga0586967_01_2952354_2953352	3-oxoacyl-[acyl-carrier-protein] synthase-3	4.91	2.15e-14	TRUE	Up
Ga0586967_01_1965459_1966076	adenylylsulfate kinase	4.89	0.00118	TRUE	Up
Ga0586967_01_1104163_1104483	cytochrome c551	4.86	1.77e-09	TRUE	Up
Ga0586967_01_3416469_3417392	1,4-dihydroxy-2-naphthoate octaprenyltransferase	4.73	0.000241	TRUE	Up
Ga0586967_01_195097_196254	glucose-1-phosphate adenylyltransferase	4.64	1.61e-06	TRUE	Up
Ga0586967_01_833970_834422	hypothetical protein	4.64	6.69e-09	TRUE	Up
Ga0586967_01_1470105_1471304	DHA3 family macrolide efflux protein-like MFS transporter	4.44	0.027	TRUE	Up
Ga0586967_01_1334796_1335686	cation diffusion facilitator family transporter	4.36	1.61e-06	TRUE	Up
Ga0586967_01_826949_827677	hypothetical protein	4.09	0.046	TRUE	Up
Ga0586967_01_3809330_3810670	glycolate oxidase iron-sulfur subunit	4.05	1.56e-05	TRUE	Up
Ga0586967_01_633467_634027	TetR/AcrR family transcriptional repressor of lmrAB and yxaGH operons	3.97	0.00309	TRUE	Up
Ga0586967_01_2235936_2236553	superfamily II DNA helicase RecQ	3.87	0.0301	TRUE	Up
Ga0586967_01_106546_106908	hypothetical protein	3.74	2.83e-05	TRUE	Up
Ga0586967_01_2812342_2812923	nitrate reductase delta subunit	3.69	0.0326	TRUE	Up
Ga0586967_01_788802_790958	ATP-dependent Clp protease ATP-binding subunit ClpE	3.69	9.61e-10	TRUE	Up
Ga0586967_01_2182629_2184131	EmrB/QacA subfamily drug resistance transporter	3.68	6.7e-05	TRUE	Up
Ga0586967_01_2298323_2298772	protein-tyrosine-phosphatase	3.63	1.69e-10	TRUE	Up
Ga0586967_01_3908323_3909216	phenylacetic acid degradation operon negative regulatory protein	3.62	0.0132	TRUE	Up
Ga0586967_01_3113168_3113695	ECF transporter S component (folate family)	3.43	0.0223	TRUE	Up
Ga0586967_01_286569_286751	stage II sporulation protein SB	3.38	0.00216	TRUE	Up
Ga0586967_01_1165251_1165598	galactokinase	3.36	1.68e-05	TRUE	Up
Ga0586967_01_2510400_2511878	sodium/proline symporter	3.32	2.15e-14	TRUE	Up
Ga0586967_01_2576036_2576791	cytoskeletal protein RodZ	3.31	2.28e-05	TRUE	Up
Ga0586967_01_2673247_2675001	ATP-binding cassette subfamily B multidrug efflux pump	3.3	0.0244	TRUE	Up
Ga0586967_01_374747_376276	glycine/D-amino acid oxidase-like deaminating enzyme/nitrite reductase/ring-hydroxylating ferredoxin subunit	3.3	0.00192	TRUE	Up
Ga0586967_01_1203252_1204349	lysozyme	3.26	0.00484	TRUE	Up
Ga0586967_01_2451333_2451563	hypothetical protein	3.23	0.0414	TRUE	Up
Ga0586967_01_2622621_2623172	DNA-binding transcriptional ArsR family regulator	3.09	0.00232	TRUE	Up
Ga0586967_01_1996002_1996421	small subunit ribosomal protein S12	3.01	2.15e-14	TRUE	Up
Ga0586967_01_1869682_1870434	CRP-like cAMP-binding protein	2.98	0.00069	TRUE	Up
Ga0586967_01_1847823_1848479	hypothetical protein	2.94	0.00166	TRUE	Up
Ga0586967_01_1173785_1174315	DNA-binding MarR family transcriptional regulator	2.63	0.0019	TRUE	Up
Ga0586967_01_3860104_3861474	peptidoglycan hydrolase CwlO-like protein	2.38	0.0196	TRUE	Up
Ga0586967_01_46168_47652	ATP-dependent DNA helicase RecQ	2.34	0.0321	TRUE	Up
Ga0586967_01_2467695_2469047	maltose-6'-phosphate glucosidase	2.32	0.0231	TRUE	Up
Ga0586967_01_298513_299334	regulator of PEP synthase PpsR (kinase-PPPase family)	2.31	0.0113	TRUE	Up
Ga0586967_01_3081124_3082011	DNA-binding transcriptional LysR family regulator	2.27	9.3e-10	TRUE	Up
Ga0586967_01_278271_279077	hydroxymethylpyrimidine/phosphomethylpyrimidine kinase	2.25	0.0415	TRUE	Up
Ga0586967_01_3036988_3038370	anthranilate synthase component 1	2.19	1.51e-06	TRUE	Up
Ga0586967_01_2953390_2954649	methyl-accepting chemotaxis protein	2.1	0.00377	TRUE	Up
Ga0586967_01_1165576_1166433	galactokinase	2.08	1.71e-09	TRUE	Up
Ga0586967_01_3363633_3364772	GntR family transcriptional regulator of arabinose operon	2.03	7.92e-10	TRUE	Up
Ga0586967_01_1922219_1923952	methyl-accepting chemotaxis protein	2.02	0.0171	TRUE	Up
Ga0586967_01_153023_153976	ornithine carbamoyltransferase	2.01	0.02	TRUE	Up
Ga0586967_01_3498265_3498897	acetoin utilization protein AcuA	1.84	0.0131	TRUE	Up
Ga0586967_01_1450713_1452710	beta-galactosidase	1.8	0.00236	TRUE	Up
Ga0586967_01_3393019_3395433	Cu+-exporting ATPase	1.76	0.000642	TRUE	Up
Ga0586967_01_1113038_1113385	flagellar protein FliT	1.72	0.0199	TRUE	Up
Ga0586967_01_3513362_3514363	molybdopterin/thiamine biosynthesis adenylyltransferase	1.66	1.11e-07	TRUE	Up
Ga0586967_01_3834264_3835016	16S rRNA (uracil1498-N3)-methyltransferase	1.61	0.00577	TRUE	Up
Ga0586967_01_425732_426856	hypothetical protein	1.57	0.0248	TRUE	Up
Ga0586967_01_1696348_1698738	DNA helicase-2/ATP-dependent DNA helicase PcrA	1.56	0.00431	TRUE	Up
Ga0586967_01_1053022_1053837	phosphatidylglycerol:prolipoprotein diacylglycerol transferase	1.53	5.19e-05	TRUE	Up
Ga0586967_01_3648707_3649480	electron transfer flavoprotein beta subunit	1.53	7.75e-10	TRUE	Up
Ga0586967_01_1288953_1290074	citrate synthase	1.51	3.73e-10	TRUE	Up
Ga0586967_01_3467688_3468479	thiamine kinase-like enzyme	1.5	0.0148	TRUE	Up
Ga0586967_01_3259590_3260342	peptidoglycan/xylan/chitin deacetylase (PgdA/CDA1 family)	1.48	0.0175	TRUE	Up
Ga0586967_01_585257_586144	ribosome biogenesis GTPase	1.47	1.08e-06	TRUE	Up
Ga0586967_01_147512_148708	acetylornithine/N-succinyldiaminopimelate aminotransferase	1.39	8.37e-05	TRUE	Up
Ga0586967_01_3843559_3844029	probable rRNA maturation factor	1.38	2.15e-14	TRUE	Up
Ga0586967_01_420775_421332	uncharacterized protein YpmS	1.34	0.0292	TRUE	Up
Ga0586967_01_3568336_3569271	malate dehydrogenase	1.25	7.51e-08	TRUE	Up
Ga0586967_01_906966_907703	protein phosphatase	1.09	4.92e-05	TRUE	Up
Ga0586967_01_583350_583538	large subunit ribosomal protein L28	1.08	0.00202	TRUE	Up
Ga0586967_01_1609459_1610793	xylose isomerase	-1.01	2.17e-05	TRUE	Down
Ga0586967_01_3279221_3281005	alkylation response protein AidB-like acyl-CoA dehydrogenase	-1.01	6.57e-06	TRUE	Down
Ga0586967_01_1850798_1851760	iron complex transport system substrate-binding protein	-1.04	0.0456	TRUE	Down
Ga0586967_01_1885126_1886544	PTS system trehalose-specific IIC component	-1.06	0.0103	TRUE	Down
Ga0586967_01_124758_126095	glutamine synthetase	-1.15	1.1e-08	TRUE	Down
Ga0586967_01_1886575_1887057	PTS system glucose-specific IIA component	-1.18	0.00121	TRUE	Down
Ga0586967_01_3284032_3285342	Fe-S cluster assembly protein SufD	-1.18	2.42e-05	TRUE	Down
Ga0586967_01_1883321_1884997	trehalose-6-phosphate hydrolase	-1.21	0.0323	TRUE	Down
Ga0586967_01_2258966_2259484	uncharacterized protein YwgA	-1.24	3.09e-12	TRUE	Down
Ga0586967_01_1024645_1025559	predicted transposase YdaD	-1.31	0.000107	TRUE	Down
Ga0586967_01_1977185_1977601	large subunit ribosomal protein L17	-1.31	2.15e-14	TRUE	Down
Ga0586967_01_2321401_2321823	hypothetical protein	-1.31	1.17e-09	TRUE	Down
Ga0586967_01_1612357_1614633	alpha-D-xyloside xylohydrolase	-1.33	0.00155	TRUE	Down
Ga0586967_01_88117_88824	bacillithiol biosynthesis deacetylase BshB1	-1.33	0.00578	TRUE	Down
Ga0586967_01_1467232_1467561	PTS system cellobiose-specific IIA component	-1.38	0.00901	TRUE	Down
Ga0586967_01_3527637_3528239	small subunit ribosomal protein S4	-1.42	2.24e-08	TRUE	Down
Ga0586967_01_3657947_3658714	succinate dehydrogenase / fumarate reductase iron-sulfur subunit	-1.42	0.00497	TRUE	Down
Ga0586967_01_2481669_2483093	amidophosphoribosyltransferase	-1.45	0.0093	TRUE	Down
Ga0586967_01_909720_910514	NAD+ kinase	-1.53	8.41e-08	TRUE	Down
Ga0586967_01_1082907_1084694	two-component system phosphate regulon sensor histidine kinase PhoR	-1.56	2.87e-05	TRUE	Down
Ga0586967_01_779859_781013	aminotransferase	-1.57	0.0479	TRUE	Down
Ga0586967_01_436288_437538	GTP-binding protein HflX	-1.65	0.0318	TRUE	Down
Ga0586967_01_93218_94081	pantoate--beta-alanine ligase	-1.65	0.000142	TRUE	Down
Ga0586967_01_202978_203724	glucose 1-dehydrogenase	-1.69	7.55e-07	TRUE	Down
Ga0586967_01_1002723_1005710	uncharacterized protein YhaN	-1.76	4.39e-09	TRUE	Down
Ga0586967_01_2282317_2283006	ABC-2 type transport system ATP-binding protein	-1.79	4.04e-06	TRUE	Down
Ga0586967_01_94109_94492	aspartate 1-decarboxylase	-1.83	0.00036	TRUE	Down
Ga0586967_01_2650584_2651990	LysM repeat protein/cell wall-associated NlpC family hydrolase	-1.87	2.15e-14	TRUE	Down
Ga0586967_01_137578_138162	1-acyl-sn-glycerol-3-phosphate acyltransferase	-2.09	0.000199	TRUE	Down
Ga0586967_01_2499330_2500925	malate synthase	-2.14	0.00044	TRUE	Down
Ga0586967_01_2561918_2563039	D-amino-acid dehydrogenase	-2.26	4.7e-10	TRUE	Down
Ga0586967_01_1541669_1542151	fructoselysine and glucoselysine-specific PTS system IIB component	-2.64	0.0316	TRUE	Down
Ga0586967_01_1753357_1754433	glucoselysine-6-phosphate deglycase	-2.64	0.0229	TRUE	Down
Ga0586967_01_3277461_3278798	acetyl-CoA acyltransferase	-2.69	0.000412	TRUE	Down
Ga0586967_01_630899_632056	predicted PurR-regulated permease PerM	-3.13	0.00105	TRUE	Down
Ga0586967_01_1915388_1915990	AcrR family transcriptional regulator	-3.24	0.000115	TRUE	Down
Ga0586967_01_1099942_1101285	peptidoglycan hydrolase CwlO-like protein	-3.31	0.00217	TRUE	Down
Ga0586967_01_1371385_1371603	uncharacterized membrane protein YqiK	-3.31	1.15e-05	TRUE	Down
Ga0586967_01_705023_705778	cell division protein FtsQ	-3.32	0.000305	TRUE	Down
Ga0586967_01_1448158_1448811	osmoprotectant transport system permease protein	-3.36	0.0151	TRUE	Down
Ga0586967_01_2780528_2781568	(R,R)-butanediol dehydrogenase/meso-butanediol dehydrogenase/diacetyl reductase	-3.46	0.0117	TRUE	Down
Ga0586967_01_2688653_2690074	signal transduction histidine kinase	-3.58	1.06e-07	TRUE	Down
Ga0586967_01_2529421_2529912	mannose/fructose/N-acetylgalactosamine-specific phosphotransferase system component IIB	-3.63	0.000232	TRUE	Down
Ga0586967_01_1086413_1087369	iron complex transport system substrate-binding protein	-3.65	4.09e-14	TRUE	Down
Ga0586967_01_1189660_1191024	PTS system ascorbate-specific IIC component	-3.89	9.72e-10	TRUE	Down
Ga0586967_01_2337683_2339965	maltose phosphorylase	-3.97	2.15e-14	TRUE	Down
Ga0586967_01_2720767_2721315	signal peptidase I	-4.01	0.00555	TRUE	Down
Ga0586967_01_185647_186054	ABC-type transport system involved in multi-copper enzyme maturation permease subunit	-4.05	0.0183	TRUE	Down
Ga0586967_01_187318_188610	manganese transport protein	-4.09	1.98e-11	TRUE	Down
Ga0586967_01_3125260_3125793	hypothetical protein	-4.21	8.14e-10	TRUE	Down
Ga0586967_01_2220099_2220602	hypothetical protein	-4.25	0.00153	TRUE	Down
Ga0586967_01_748729_749220	hypothetical protein	-4.31	0.00158	TRUE	Down
Ga0586967_01_1477888_1480998	alpha-mannosidase	-4.34	0.0242	TRUE	Down
Ga0586967_01_1033811_1034413	SpoVK/Ycf46/Vps4 family AAA+-type ATPase	-4.78	0.0077	TRUE	Down
Ga0586967_01_362272_362883	glutamine amidotransferase	-4.85	0.000265	TRUE	Down
Ga0586967_01_3584855_3586105	DNA-binding transcriptional ArsR family regulator	-4.86	8.38e-08	TRUE	Down
Ga0586967_01_3275058_3277442	3-hydroxyacyl-CoA dehydrogenase	-4.9	1.54e-12	TRUE	Down
Ga0586967_01_3041362_3042567	tryptophan synthase beta chain	-5.04	0.0013	TRUE	Down
Ga0586967_01_2352835_2353197	hypothetical protein	-5.11	0.032	TRUE	Down
Ga0586967_01_250467_251459	TPP-dependent pyruvate/acetoin dehydrogenase alpha subunit	-5.18	1.74e-05	TRUE	Down
Ga0586967_01_1765089_1766102	fructoselysine-6-phosphate deglycase	-5.38	3.09e-11	TRUE	Down
Ga0586967_01_721108_721986	2-dehydropantoate 2-reductase	-5.98	2.34e-06	TRUE	Down
Ga0586967_01_2270784_2271962	acetyl-CoA C-acetyltransferase	-6.1	2.15e-14	TRUE	Down
Ga0586967_01_694510_694782	YggT family protein	-6.12	2.15e-14	TRUE	Down
Ga0586967_01_3602104_3603432	methyl-accepting chemotaxis protein	-6.24	0.00197	TRUE	Down
Ga0586967_01_3261185_3261553	catalase	-6.26	0.00104	TRUE	Down
Ga0586967_01_568641_569111	chromosome segregation ATPase	-6.78	2.98e-08	TRUE	Down
Ga0586967_01_9898_10695	short-subunit dehydrogenase	-6.95	1.03e-08	TRUE	Down
Ga0586967_01_1849671_1850486	iron complex transport system ATP-binding protein	-7.7	2.15e-14	TRUE	Down
Ga0586967_01_2540389_2540646	hypothetical protein	5.74	0.135	FALSE	NS
Ga0586967_01_3062447_3064195	ABC-type multidrug transport system fused ATPase/permease subunit	5.39	0.0931	FALSE	NS
Ga0586967_01_25688_26446	RNA polymerase sporulation-specific sigma factor	4.94	0.122	FALSE	NS
Ga0586967_01_2893159_2893668	CRISPR-associated exonuclease Cas4	4.7	0.0596	FALSE	NS
Ga0586967_01_606094_606585	6-pyruvoyltetrahydropterin/6-carboxytetrahydropterin synthase	4.42	0.109	FALSE	NS
Ga0586967_01_2082642_2083178	AbrB family transcriptional regulator (stage V sporulation protein T)	4.23	0.499	FALSE	NS
Ga0586967_01_3522421_3523968	1-pyrroline-5-carboxylate dehydrogenase	4.23	0.0832	FALSE	NS
Ga0586967_01_1771412_1772512	phosphomevalonate kinase	3.81	0.242	FALSE	NS
Ga0586967_01_1557598_1557915	transcriptional regulator with XRE-family HTH domain	3.59	0.222	FALSE	NS
Ga0586967_01_2672747_2673205	DNA-binding MarR family transcriptional regulator	3.57	0.121	FALSE	NS
Ga0586967_01_1529504_1530613	DUF917 family protein	3.49	0.13	FALSE	NS
Ga0586967_01_2024150_2024611	transcriptional regulator CtsR	3.48	0.147	FALSE	NS
Ga0586967_01_3813454_3813744	RNA-binding protein	3.47	0.681	FALSE	NS
Ga0586967_01_1132073_1132339	negative regulator of flagellin synthesis FlgM	3.43	0.0972	FALSE	NS
Ga0586967_01_2701345_2702415	LacI family transcriptional regulator	3.41	0.121	FALSE	NS
Ga0586967_01_1973427_1974164	tRNA pseudouridine38-40 synthase	3.4	0.268	FALSE	NS
Ga0586967_01_2798296_2799477	cystathionine beta-lyase	3.3	0.174	FALSE	NS
Ga0586967_01_1774209_1775153	mevalonate kinase	3.26	0.0919	FALSE	NS
Ga0586967_01_2490291_2491298	hypothetical protein	3.24	0.191	FALSE	NS
Ga0586967_01_2710337_2711632	GntP family gluconate:H+ symporter	3.19	0.203	FALSE	NS
Ga0586967_01_1714586_1715977	tetratricopeptide (TPR) repeat protein	3.17	0.333	FALSE	NS
Ga0586967_01_559021_560265	hypothetical protein	3.14	0.0846	FALSE	NS
Ga0586967_01_3123253_3124164	ABC-2 type transport system ATP-binding protein	3.11	0.0942	FALSE	NS
Ga0586967_01_1463340_1464731	lactose/raffinose/galactose permease	3.02	0.688	FALSE	NS
Ga0586967_01_143861_144187	hypothetical protein	3	0.119	FALSE	NS
Ga0586967_01_536801_537007	flagellar protein FlbD	2.92	0.0965	FALSE	NS
Ga0586967_01_1663931_1664332	GntR family transcriptional regulator	2.87	0.0601	FALSE	NS
Ga0586967_01_1718896_1719699	spermidine/putrescine transport system permease protein	2.74	0.482	FALSE	NS
Ga0586967_01_1848602_1849633	thioredoxin reductase	2.62	0.178	FALSE	NS
Ga0586967_01_2933614_2934456	membrane protein	2.59	0.446	FALSE	NS
Ga0586967_01_1928137_1929063	photosystem II stability/assembly factor-like uncharacterized protein	2.58	0.74	FALSE	NS
Ga0586967_01_341666_342670	OmpR family two-component system bacitracin resistance sensor histidine kinase BceS	2.56	0.412	FALSE	NS
Ga0586967_01_1400184_1400963	phosphonate transport system permease protein	2.52	0.541	FALSE	NS
Ga0586967_01_130811_131464	DNA invertase Pin-like site-specific DNA recombinase	2.48	0.628	FALSE	NS
Ga0586967_01_1444394_1445467	short-subunit dehydrogenase	2.45	0.369	FALSE	NS
Ga0586967_01_1260488_1261231	methionyl aminopeptidase	2.41	0.267	FALSE	NS
Ga0586967_01_1213315_1213938	hypothetical protein	2.37	0.376	FALSE	NS
Ga0586967_01_2890783_2893146	CRISPR-associated endonuclease/helicase Cas3	2.37	0.336	FALSE	NS
Ga0586967_01_1396536_1398176	2',3'-cyclic-nucleotide 2'-phosphodiesterase/3'-nucleotidase	2.36	0.538	FALSE	NS
Ga0586967_01_3298698_3299042	disulfide oxidoreductase YuzD	2.36	0.597	FALSE	NS
Ga0586967_01_1651120_1654584	5-methyltetrahydrofolate--homocysteine methyltransferase	2.35	0.137	FALSE	NS
Ga0586967_01_3303061_3304197	uncharacterized membrane protein YvbJ	2.34	0.484	FALSE	NS
Ga0586967_01_327073_328167	hypothetical protein	2.3	0.354	FALSE	NS
Ga0586967_01_1278392_1279312	homoserine kinase	2.26	0.177	FALSE	NS
Ga0586967_01_1535947_1536222	PTS system galactitol-specific IIB component	2.22	0.226	FALSE	NS
Ga0586967_01_2730154_2730729	integrase	2.21	0.102	FALSE	NS
Ga0586967_01_730975_731364	hypothetical protein	2.18	0.564	FALSE	NS
Ga0586967_01_2825716_2827062	arginine utilization regulatory protein	2.16	0.758	FALSE	NS
Ga0586967_01_2348630_2349586	DNA-binding LacI/PurR family transcriptional regulator	2.11	0.652	FALSE	NS
Ga0586967_01_170096_171160	uncharacterized membrane protein YraQ (UPF0718 family)	2.07	0.212	FALSE	NS
Ga0586967_01_1305018_1305566	(p)ppGpp synthase/HD superfamily hydrolase	2.06	0.0546	FALSE	NS
Ga0586967_01_2474316_2474528	hypothetical protein	2.03	0.262	FALSE	NS
Ga0586967_01_2787198_2787722	ribosomal protein S18 acetylase RimI-like enzyme	2.02	0.522	FALSE	NS
Ga0586967_01_3744563_3745003	DNA-binding MarR family transcriptional regulator	1.94	0.131	FALSE	NS
Ga0586967_01_3838010_3838195	small subunit ribosomal protein S21	1.92	0.375	FALSE	NS
Ga0586967_01_865613_866836	acetate kinase	1.92	0.59	FALSE	NS
Ga0586967_01_2691177_2692565	galactitol-specific phosphotransferase system IIC component	1.9	0.683	FALSE	NS
Ga0586967_01_2408364_2409425	uncharacterized membrane protein YedE/YeeE	1.83	0.4	FALSE	NS
Ga0586967_01_2703738_2705237	ribose transport system ATP-binding protein	1.82	0.393	FALSE	NS
Ga0586967_01_718417_718848	MraZ protein	1.81	0.596	FALSE	NS
Ga0586967_01_3669405_3669701	hypothetical protein	1.8	0.0721	FALSE	NS
Ga0586967_01_2469219_2470826	PTS system arbutin-like IIC component	1.79	0.403	FALSE	NS
Ga0586967_01_1858666_1859619	predicted transposase YdaD	1.78	0.711	FALSE	NS
Ga0586967_01_3700328_3701782	hypothetical protein	1.78	0.643	FALSE	NS
Ga0586967_01_808787_809221	Rrf2 family nitric oxide-sensitive transcriptional repressor	1.77	0.762	FALSE	NS
Ga0586967_01_2158595_2159950	replicative DNA helicase	1.76	0.262	FALSE	NS
Ga0586967_01_1855668_1856450	uncharacterized membrane protein YfcA	1.74	0.662	FALSE	NS
Ga0586967_01_1662490_1662813	DNA-binding HxlR family transcriptional regulator	1.73	0.317	FALSE	NS
Ga0586967_01_3075764_3076789	sulfonate transport system substrate-binding protein	1.71	0.631	FALSE	NS
Ga0586967_01_2932323_2933075	methionyl aminopeptidase	1.7	0.739	FALSE	NS
Ga0586967_01_1193916_1194380	hypothetical protein	1.69	0.129	FALSE	NS
Ga0586967_01_1814285_1815529	acyl-CoA dehydrogenase	1.68	0.222	FALSE	NS
Ga0586967_01_1328052_1332473	lactocepin	1.67	0.273	FALSE	NS
Ga0586967_01_1372526_1373584	tartrate dehydrogenase/decarboxylase/D-malate dehydrogenase	1.67	0.206	FALSE	NS
Ga0586967_01_2227926_2228867	DNA-binding transcriptional LysR family regulator	1.64	0.632	FALSE	NS
Ga0586967_01_3651099_3652871	excinuclease ABC subunit C	1.63	0.0679	FALSE	NS
Ga0586967_01_3588748_3590145	replication initiation and membrane attachment protein	1.62	0.749	FALSE	NS
Ga0586967_01_2004448_2005050	16S rRNA (guanine1207-N2)-methyltransferase	1.61	0.735	FALSE	NS
Ga0586967_01_1019048_1019935	DNA-binding PucR family transcriptional regulator	1.6	0.549	FALSE	NS
Ga0586967_01_3058987_3059901	LysR family transcriptional activator of glutamate synthase operon	1.6	0.758	FALSE	NS
Ga0586967_01_533077_533760	flagellar protein FliO/FliZ	1.58	0.686	FALSE	NS
Ga0586967_01_1972375_1972767	small subunit ribosomal protein S9	1.57	0.344	FALSE	NS
Ga0586967_01_3377023_3377532	PTS system glucose-specific IIA component	1.57	0.744	FALSE	NS
Ga0586967_01_3525685_3526218	hypothetical protein	1.57	0.348	FALSE	NS
Ga0586967_01_1050068_1051579	tetratricopeptide (TPR) repeat protein	1.55	0.718	FALSE	NS
Ga0586967_01_2955849_2957102	tyrosyl-tRNA synthetase	1.54	0.79	FALSE	NS
Ga0586967_01_1374037_1375254	DHA3 family macrolide efflux protein-like MFS transporter	1.53	0.709	FALSE	NS
Ga0586967_01_2547999_2548772	3-dehydroquinate dehydratase-1	1.51	0.583	FALSE	NS
Ga0586967_01_3459199_3460824	O-antigen/teichoic acid export membrane protein	1.5	0.145	FALSE	NS
Ga0586967_01_2341788_2343095	arabinogalactan oligomer/maltooligosaccharide transport system permease protein	1.5	0.65	FALSE	NS
Ga0586967_01_3801165_3802313	pyruvate dehydrogenase E2 component (dihydrolipoamide acetyltransferase)	1.5	0.566	FALSE	NS
Ga0586967_01_499375_500277	tRNA pseudouridine55 synthase	1.5	0.168	FALSE	NS
Ga0586967_01_1109823_1111433	gamma-glutamyltranspeptidase/glutathione hydrolase	1.49	0.566	FALSE	NS
Ga0586967_01_3680232_3681563	glutamyl-tRNA reductase	1.45	0.655	FALSE	NS
Ga0586967_01_3174420_3174605	hypothetical protein	1.44	0.584	FALSE	NS
Ga0586967_01_2559412_2559777	hypothetical protein	1.44	0.674	FALSE	NS
Ga0586967_01_2922177_2922737	membrane-bound ClpP family serine protease	1.44	0.758	FALSE	NS
Ga0586967_01_2793259_2793915	dihydroxyacetone kinase-like protein	1.43	0.68	FALSE	NS
Ga0586967_01_3352088_3353494	sugar porter (SP) family MFS transporter	1.43	0.718	FALSE	NS
Ga0586967_01_3512185_3512640	molybdopterin synthase catalytic subunit	1.39	0.586	FALSE	NS
Ga0586967_01_3745671_3747497	EmrB/QacA subfamily drug resistance transporter	1.38	0.509	FALSE	NS
Ga0586967_01_2535250_2536080	hypothetical protein	1.37	0.656	FALSE	NS
Ga0586967_01_2573000_2573902	hypothetical protein	1.37	0.779	FALSE	NS
Ga0586967_01_3155819_3156520	lysophospholipase L1-like esterase	1.36	0.264	FALSE	NS
Ga0586967_01_225189_225749	putative membrane protein	1.34	0.768	FALSE	NS
Ga0586967_01_3597159_3597512	large subunit ribosomal protein L20	1.34	0.112	FALSE	NS
Ga0586967_01_1870941_1871876	ABC-2 type transport system ATP-binding protein	1.33	0.652	FALSE	NS
Ga0586967_01_3563547_3564665	sporulation integral membrane protein YtvI	1.33	0.198	FALSE	NS
Ga0586967_01_3639926_3640216	cell division protein ZapA	1.32	0.82	FALSE	NS
Ga0586967_01_1290353_1290727	hypothetical protein	1.3	0.781	FALSE	NS
Ga0586967_01_3778263_3778679	putative Holliday junction resolvase	1.3	0.791	FALSE	NS
Ga0586967_01_1257862_1258248	DNA-binding transcriptional MerR regulator	1.29	0.66	FALSE	NS
Ga0586967_01_284641_285135	GNAT superfamily N-acetyltransferase	1.26	0.75	FALSE	NS
Ga0586967_01_105080_105685	recombination protein U	1.25	0.482	FALSE	NS
Ga0586967_01_3861976_3862734	zinc transport system ATP-binding protein	1.25	0.769	FALSE	NS
Ga0586967_01_2963716_2965176	putative membrane protein	1.19	0.781	FALSE	NS
Ga0586967_01_340977_341669	OmpR family two-component system bacitracin resistance response regulator BceR	1.19	0.692	FALSE	NS
Ga0586967_01_366089_366496	ATP phosphoribosyltransferase regulatory subunit HisZ	1.19	0.619	FALSE	NS
Ga0586967_01_3525181_3525618	DNA-binding XRE family transcriptional regulator	1.18	0.774	FALSE	NS
Ga0586967_01_1007967_1008896	uncharacterized membrane protein YraQ (UPF0718 family)	1.16	0.779	FALSE	NS
Ga0586967_01_14055_14978	fermentation-respiration switch protein FrsA (DUF1100 family)	1.14	0.764	FALSE	NS
Ga0586967_01_2200908_2201657	uncharacterized membrane protein YjjP (DUF1212 family)	1.14	0.655	FALSE	NS
Ga0586967_01_3793364_3794146	uncharacterized protein	1.14	0.75	FALSE	NS
Ga0586967_01_1966110_1967264	sulfate adenylyltransferase	1.12	0.316	FALSE	NS
Ga0586967_01_1813534_1814307	NAD(P)-dependent dehydrogenase (short-subunit alcohol dehydrogenase family)	1.12	0.721	FALSE	NS
Ga0586967_01_3201944_3202333	type I site-specific restriction-modification system R (restriction) subunit	1.12	0.766	FALSE	NS
Ga0586967_01_224199_224678	mannitol-specific phosphotransferase system IIBC component	1.11	0.0642	FALSE	NS
Ga0586967_01_807401_808612	nitric oxide dioxygenase	1.11	0.587	FALSE	NS
Ga0586967_01_1244621_1247140	LuxR family glucitol operon transcriptional activator	1.11	0.727	FALSE	NS
Ga0586967_01_3173931_3174179	uncharacterized protein YebE (UPF0316 family)	1.11	0.72	FALSE	NS
Ga0586967_01_2852151_2853485	AAT family amino acid transporter	1.1	0.738	FALSE	NS
Ga0586967_01_655096_656361	beta-glucosidase	1.07	0.718	FALSE	NS
Ga0586967_01_770679_771587	amidase	1.04	0.657	FALSE	NS
Ga0586967_01_1920730_1921290	uncharacterized membrane protein	1.03	0.698	FALSE	NS
Ga0586967_01_1276031_1277326	homoserine dehydrogenase	1.01	0.769	FALSE	NS
Ga0586967_01_1558846_1559211	PTS system glucitol/sorbitol-specific IIA component	1.01	0.169	FALSE	NS
Ga0586967_01_3404774_3405424	putative ABC transport system ATP-binding protein	1.01	0.721	FALSE	NS
Ga0586967_01_2192350_2193012	D-methionine transport system permease protein	0.996	0.804	FALSE	NS
Ga0586967_01_2208233_2208835	AcrR family transcriptional regulator	0.991	1.72e-07	FALSE	NS
Ga0586967_01_3138773_3139465	cystine transport system permease protein	0.99	0.718	FALSE	NS
Ga0586967_01_2478768_2479451	phosphoribosylformylglycinamidine synthase I	0.984	0.0113	FALSE	NS
Ga0586967_01_1647196_1648008	hypothetical protein	0.982	0.0198	FALSE	NS
Ga0586967_01_347372_348019	GTP cyclohydrolase I	0.982	0.602	FALSE	NS
Ga0586967_01_249413_250441	pyruvate/2-oxoglutarate/acetoin dehydrogenase E1 component	0.981	0.596	FALSE	NS
Ga0586967_01_446452_449079	DNA mismatch repair protein MutS	0.979	1.44e-05	FALSE	NS
Ga0586967_01_3723177_3724022	prephenate dehydratase	0.97	3.21e-05	FALSE	NS
Ga0586967_01_2244698_2244865	hypothetical protein	0.968	0.212	FALSE	NS
Ga0586967_01_2880757_2880876	hypothetical protein	0.956	0.741	FALSE	NS
Ga0586967_01_349913_350209	polyhydroxyalkanoate synthesis regulator phasin	0.95	2.73e-05	FALSE	NS
Ga0586967_01_1766609_1769383	sigma-54 dependent transcriptional regulator of gfr operon	0.949	0.799	FALSE	NS
Ga0586967_01_2387689_2389365	hypothetical protein	0.948	0.726	FALSE	NS
Ga0586967_01_481885_484236	S-DNA-T family DNA segregation ATPase FtsK/SpoIIIE	0.946	0.705	FALSE	NS
Ga0586967_01_2437583_2438764	acetyl-CoA acyltransferase 2	0.942	0.77	FALSE	NS
Ga0586967_01_3743876_3744316	D-tyrosyl-tRNA(Tyr) deacylase	0.942	0.711	FALSE	NS
Ga0586967_01_3257139_3258017	hypothetical protein	0.931	0.731	FALSE	NS
Ga0586967_01_1435624_1436706	uncharacterized oxidoreductase	0.929	0.341	FALSE	NS
Ga0586967_01_2984051_2985286	OFA family oxalate/formate antiporter-like MFS transporter	0.917	0.043	FALSE	NS
Ga0586967_01_2559977_2560999	propanol-preferring alcohol dehydrogenase	0.914	0.00188	FALSE	NS
Ga0586967_01_2322375_2325176	SNF2 family DNA or RNA helicase	0.913	0.649	FALSE	NS
Ga0586967_01_1592012_1592608	beta-N-acetylglucosaminidase	0.909	0.6	FALSE	NS
Ga0586967_01_656519_657649	acetyl esterase	0.909	0.756	FALSE	NS
Ga0586967_01_1783725_1783949	hypothetical protein	0.908	0.202	FALSE	NS
Ga0586967_01_2945902_2947680	ATP-binding cassette subfamily B protein AbcA/BmrA	0.907	0.795	FALSE	NS
Ga0586967_01_1881139_1882467	GntP family gluconate:H+ symporter	0.899	0.816	FALSE	NS
Ga0586967_01_771610_772374	NAD(P)-dependent dehydrogenase (short-subunit alcohol dehydrogenase family)	0.896	0.761	FALSE	NS
Ga0586967_01_3695994_3697604	cytoskeletal protein CcmA (bactofilin family)/competence protein ComGC	0.881	0.721	FALSE	NS
Ga0586967_01_729969_730565	16S rRNA (guanine966-N2)-methyltransferase	0.873	0.62	FALSE	NS
Ga0586967_01_2653834_2654658	5-deoxy-glucuronate isomerase	0.865	0.604	FALSE	NS
Ga0586967_01_342770_343528	bacitracin transport system ATP-binding protein	0.863	0.635	FALSE	NS
Ga0586967_01_3722699_3723151	chorismate mutase	0.862	0.41	FALSE	NS
Ga0586967_01_2875771_2877810	Na+/H+ antiporter	0.856	0.615	FALSE	NS
Ga0586967_01_2581032_2581610	uncharacterized protein (TIGR01741 family)	0.854	0.77	FALSE	NS
Ga0586967_01_365371_366060	ATP phosphoribosyltransferase regulatory subunit HisZ	0.852	0.534	FALSE	NS
Ga0586967_01_2135004_2135792	YidC/Oxa1 family membrane protein insertase	0.851	0.804	FALSE	NS
Ga0586967_01_3789955_3790866	cobalt-zinc-cadmium efflux system protein	0.851	0.0536	FALSE	NS
Ga0586967_01_3763220_3765643	exodeoxyribonuclease V alpha subunit	0.85	0.663	FALSE	NS
Ga0586967_01_1916102_1916671	nicotinamidase-related amidase	0.845	0.114	FALSE	NS
Ga0586967_01_3219908_3220927	2-desacetyl-2-hydroxyethyl bacteriochlorophyllide A dehydrogenase	0.844	0.749	FALSE	NS
Ga0586967_01_810141_810902	2-keto-4-pentenoate hydratase	0.843	0.33	FALSE	NS
Ga0586967_01_2533861_2534979	hypothetical protein	0.84	0.811	FALSE	NS
Ga0586967_01_2618283_2620580	5-methyltetrahydropteroyltriglutamate--homocysteine methyltransferase	0.83	0.334	FALSE	NS
Ga0586967_01_2925609_2926124	acyl-CoA hydrolase	0.817	0.000314	FALSE	NS
Ga0586967_01_3714726_3715418	septum site-determining protein MinC	0.815	0.78	FALSE	NS
Ga0586967_01_1277331_1278395	threonine synthase	0.812	0.587	FALSE	NS
Ga0586967_01_197395_198822	starch synthase	0.808	0.343	FALSE	NS
Ga0586967_01_143384_143845	hypothetical protein	0.806	0.326	FALSE	NS
Ga0586967_01_3339713_3340183	acid phosphatase family membrane protein YuiD	0.803	0.782	FALSE	NS
Ga0586967_01_3017492_3018592	thioester reductase-like protein	0.798	0.652	FALSE	NS
Ga0586967_01_184069_185007	ABC-2 type transport system ATP-binding protein	0.796	0.686	FALSE	NS
Ga0586967_01_3097080_3098207	alcohol dehydrogenase	0.794	0.802	FALSE	NS
Ga0586967_01_1502962_1504116	galactonate dehydratase	0.789	0.767	FALSE	NS
Ga0586967_01_927049_927981	oligopeptide transport system permease protein	0.787	0.0613	FALSE	NS
Ga0586967_01_2794951_2796339	mannitol/fructose-specific phosphotransferase system IIA component (Ntr-type)/galactitol-specific phosphotransferase system IIB component	0.783	0.799	FALSE	NS
Ga0586967_01_3061409_3061660	uncharacterized protein with PIN domain	0.783	0.825	FALSE	NS
Ga0586967_01_1090333_1091532	hypothetical protein	0.775	0.326	FALSE	NS
Ga0586967_01_142403_143227	Mn-containing catalase	0.773	0.161	FALSE	NS
Ga0586967_01_3402583_3404772	putative ABC transport system permease protein	0.773	0.806	FALSE	NS
Ga0586967_01_3926682_3927551	geranylgeranyl diphosphate synthase type II	0.773	0.431	FALSE	NS
Ga0586967_01_3695072_3695491	prepilin-type N-terminal cleavage/methylation domain-containing protein	0.772	0.813	FALSE	NS
Ga0586967_01_527075_528202	flagellar biosynthesis protein FlhF	0.77	0.807	FALSE	NS
Ga0586967_01_136381_136860	membrane protein CcdC involved in cytochrome C biogenesis	0.76	0.205	FALSE	NS
Ga0586967_01_2589051_2589710	His/Glu/Gln/Arg/opine family amino acid ABC transporter permease subunit	0.76	0.799	FALSE	NS
Ga0586967_01_2318993_2319823	flagellar basal-body rod protein FlgG	0.75	0.805	FALSE	NS
Ga0586967_01_3528742_3530610	two-component system cell cycle response regulator	0.75	0.718	FALSE	NS
Ga0586967_01_1080632_1082044	oxygen-dependent protoporphyrinogen oxidase	0.747	0.172	FALSE	NS
Ga0586967_01_864424_865527	5-methyltetrahydropteroyltriglutamate--homocysteine methyltransferase	0.732	0.654	FALSE	NS
Ga0586967_01_427055_428938	ATP-binding cassette subfamily F protein uup	0.728	0.371	FALSE	NS
Ga0586967_01_237553_238704	acetyl-CoA acyltransferase	0.727	0.803	FALSE	NS
Ga0586967_01_1950099_1951823	ATP-binding cassette subfamily C protein CydC	0.722	0.767	FALSE	NS
Ga0586967_01_3708264_3708968	type IV pilus assembly protein PilO	0.718	0.0798	FALSE	NS
Ga0586967_01_3802332_3803354	pyruvate/2-oxoglutarate/acetoin dehydrogenase E1 component	0.716	0.727	FALSE	NS
Ga0586967_01_3626724_3627587	glyoxylase-like metal-dependent hydrolase (beta-lactamase superfamily II)	0.715	0.745	FALSE	NS
Ga0586967_01_1593826_1594296	anaerobic ribonucleoside-triphosphate reductase	0.712	0.798	FALSE	NS
Ga0586967_01_1779898_1780836	cobalt-zinc-cadmium efflux system protein	0.711	0.788	FALSE	NS
Ga0586967_01_471069_471971	cytoskeletal protein RodZ	0.711	0.57	FALSE	NS
Ga0586967_01_679634_680410	dihydroorotate dehydrogenase electron transfer subunit	0.707	0.155	FALSE	NS
Ga0586967_01_1138387_1139070	two-component system response regulator DegU	0.706	0.535	FALSE	NS
Ga0586967_01_3048069_3049049	inner membrane protein	0.703	0.814	FALSE	NS
Ga0586967_01_2687421_2688620	3-oxoacyl-(acyl-carrier-protein) synthase	0.699	0.125	FALSE	NS
Ga0586967_01_1596853_1597977	N-acetylglucosamine repressor	0.697	0.574	FALSE	NS
Ga0586967_01_3387690_3389159	SSS family solute:Na+ symporter	0.696	0.751	FALSE	NS
Ga0586967_01_1614870_1616024	predicted NBD/HSP70 family sugar kinase	0.687	0.812	FALSE	NS
Ga0586967_01_2674976_2676838	ATP-binding cassette subfamily B multidrug efflux pump	0.686	0.784	FALSE	NS
Ga0586967_01_243682_244737	small-conductance mechanosensitive channel	0.684	0.728	FALSE	NS
Ga0586967_01_2429508_2430989	sodium-dependent dicarboxylate transporter 2/3/5	0.676	0.716	FALSE	NS
Ga0586967_01_2329399_2330712	CBS domain containing-hemolysin-like protein	0.675	0.19	FALSE	NS
Ga0586967_01_3140400_3141257	proline iminopeptidase	0.674	0.724	FALSE	NS
Ga0586967_01_1390842_1391318	effector-binding domain-containing protein	0.672	0.793	FALSE	NS
Ga0586967_01_2523584_2524120	nicotinamidase-related amidase	0.668	0.786	FALSE	NS
Ga0586967_01_678495_679637	dihydroorotate dehydrogenase (NAD+) catalytic subunit	0.662	0.587	FALSE	NS
Ga0586967_01_1559837_1560508	sorbitol-specific phosphotransferase system component IIBC	0.659	0.779	FALSE	NS
Ga0586967_01_1610853_1612250	GPH family glycoside/pentoside/hexuronide:cation symporter	0.659	0.815	FALSE	NS
Ga0586967_01_2835620_2836762	alkylation response protein AidB-like acyl-CoA dehydrogenase	0.658	0.783	FALSE	NS
Ga0586967_01_2418517_2418954	Rrf2 family protein	0.649	0.598	FALSE	NS
Ga0586967_01_3135529_3136365	nitrite transporter NirC	0.647	0.729	FALSE	NS
Ga0586967_01_668670_669935	L-rhamnose isomerase	0.647	0.793	FALSE	NS
Ga0586967_01_149802_153005	carbamoyl-phosphate synthase large subunit	0.646	0.64	FALSE	NS
Ga0586967_01_2361764_2362120	rsbT antagonist protein RsbS	0.646	0.19	FALSE	NS
Ga0586967_01_1262083_1262652	uncharacterized protein YlxW (UPF0749 family)	0.645	0.431	FALSE	NS
Ga0586967_01_3693632_3694954	dihydrofolate synthase/folylpolyglutamate synthase	0.645	0.663	FALSE	NS
Ga0586967_01_1072034_1073848	hypothetical protein	0.644	0.443	FALSE	NS
Ga0586967_01_2209503_2209982	hypothetical protein	0.644	0.797	FALSE	NS
Ga0586967_01_1237197_1237985	Cof subfamily protein (haloacid dehalogenase superfamily)	0.643	0.804	FALSE	NS
Ga0586967_01_2937242_2938036	hypothetical protein	0.643	0.78	FALSE	NS
Ga0586967_01_960496_963999	ATP-dependent helicase/nuclease subunit B	0.637	0.613	FALSE	NS
Ga0586967_01_1051679_1052194	acetyltransferase-like isoleucine patch superfamily enzyme	0.636	0.763	FALSE	NS
Ga0586967_01_498344_499306	riboflavin kinase/FMN adenylyltransferase	0.636	0.327	FALSE	NS
Ga0586967_01_3679552_3680046	hypothetical protein	0.633	0.788	FALSE	NS
Ga0586967_01_632231_632776	streptothricin acetyltransferase	0.633	0.0402	FALSE	NS
Ga0586967_01_500734_501012	uncharacterized protein YlxP (DUF503 family)	0.63	0.733	FALSE	NS
Ga0586967_01_1642647_1643345	lipopolysaccharide/colanic/teichoic acid biosynthesis glycosyltransferase	0.627	0.803	FALSE	NS
Ga0586967_01_1723249_1724631	lysine-specific permease	0.627	0.816	FALSE	NS
Ga0586967_01_714941_717082	penicillin-binding protein 2B	0.623	0.00151	FALSE	NS
Ga0586967_01_1756996_1757727	GntR family transcriptional regulator	0.62	0.78	FALSE	NS
Ga0586967_01_2858950_2859327	PTS hybrid protein	0.614	0.714	FALSE	NS
Ga0586967_01_616543_617697	1,3-propanediol dehydrogenase	0.614	0.765	FALSE	NS
Ga0586967_01_886775_888025	ABC-2 type transport system permease protein	0.611	0.0808	FALSE	NS
Ga0586967_01_3803371_3804396	TPP-dependent pyruvate/acetoin dehydrogenase alpha subunit	0.607	0.817	FALSE	NS
Ga0586967_01_1951798_1953546	ATP-binding cassette subfamily C protein CydD	0.606	0.156	FALSE	NS
Ga0586967_01_2945303_2945902	DNA-binding MarR family transcriptional regulator	0.606	0.599	FALSE	NS
Ga0586967_01_3328537_3329007	predicted transcriptional regulator YdeE	0.601	0.624	FALSE	NS
Ga0586967_01_993602_994816	ABC-2 type transport system permease protein	0.598	0.721	FALSE	NS
Ga0586967_01_7609_8025	ribonuclease Z	0.595	0.578	FALSE	NS
Ga0586967_01_2887125_2889149	hypothetical protein	0.593	0.00263	FALSE	NS
Ga0586967_01_1142341_1142979	uncharacterized YigZ family protein	0.593	0.76	FALSE	NS
Ga0586967_01_3009549_3010709	aspartate aminotransferase-like enzyme	0.591	0.554	FALSE	NS
Ga0586967_01_1936530_1937780	YbbR domain-containing protein	0.59	0.00312	FALSE	NS
Ga0586967_01_2739836_2741167	FMN-dependent oxidoreductase (nitrilotriacetate monooxygenase family)	0.588	0.793	FALSE	NS
Ga0586967_01_2232467_2233333	uncharacterized alpha/beta hydrolase family protein	0.587	0.289	FALSE	NS
Ga0586967_01_2311803_2312543	hypothetical protein	0.587	0.824	FALSE	NS
Ga0586967_01_2754339_2756903	type I restriction enzyme M protein	0.587	0.057	FALSE	NS
Ga0586967_01_171366_172085	putative phosphoesterase	0.585	0.0128	FALSE	NS
Ga0586967_01_3668085_3668555	XTP/dITP diphosphohydrolase	0.583	0.0227	FALSE	NS
Ga0586967_01_2669762_2670640	myo-inositol catabolism protein IolH	0.583	0.749	FALSE	NS
Ga0586967_01_3392719_3392925	copper chaperone	0.575	0.282	FALSE	NS
Ga0586967_01_1512258_1513181	CRISPR-associated protein Csd2	0.574	0.433	FALSE	NS
Ga0586967_01_450085_450513	cell fate (sporulation/competence/biofilm development) regulator YmcA (YheA/YmcA/DUF963 family)	0.574	0.535	FALSE	NS
Ga0586967_01_2842906_2843352	ribosomal protein S18 acetylase RimI-like enzyme	0.571	0.763	FALSE	NS
Ga0586967_01_1283635_1285122	amidase	0.567	0.58	FALSE	NS
Ga0586967_01_2657642_2658514	6-phospho-5-dehydro-2-deoxy-D-gluconate aldolase	0.567	0.805	FALSE	NS
Ga0586967_01_766558_767676	N-acetyldiaminopimelate deacetylase	0.565	0.0124	FALSE	NS
Ga0586967_01_2756903_2758141	type I restriction enzyme S subunit	0.565	0.805	FALSE	NS
Ga0586967_01_926033_927052	oligopeptide transport system permease protein	0.562	0.606	FALSE	NS
Ga0586967_01_3346800_3348851	methyl-accepting chemotaxis protein	0.561	0.741	FALSE	NS
Ga0586967_01_2713034_2714059	carbohydrate diacid regulator	0.56	0.818	FALSE	NS
Ga0586967_01_3007931_3009556	D-3-phosphoglycerate dehydrogenase	0.557	0.271	FALSE	NS
Ga0586967_01_2170437_2173316	predicted helicase	0.556	0.461	FALSE	NS
Ga0586967_01_3909247_3910197	enoyl-[acyl-carrier protein] reductase II	0.556	0.813	FALSE	NS
Ga0586967_01_2949071_2950399	putative ATPase	0.551	0.789	FALSE	NS
Ga0586967_01_744307_745221	protoheme IX farnesyltransferase	0.551	0.829	FALSE	NS
Ga0586967_01_3343670_3344452	NAD(P)-dependent dehydrogenase (short-subunit alcohol dehydrogenase family)	0.547	0.705	FALSE	NS
Ga0586967_01_2890106_2890795	CRISPR-associated protein Cas5h	0.544	0.6	FALSE	NS
Ga0586967_01_1132410_1132805	flagellar operon protein (TIGR03826 family)	0.543	0.781	FALSE	NS
Ga0586967_01_1160261_1161247	LacI family transcriptional regulator	0.543	0.492	FALSE	NS
Ga0586967_01_2928635_2928985	uncharacterized protein YeaO (DUF488 family)	0.543	0.661	FALSE	NS
Ga0586967_01_3146532_3147008	tRNA (cytidine/uridine-2'-O-)-methyltransferase	0.541	0.766	FALSE	NS
Ga0586967_01_3537239_3538813	acetyl-CoA synthetase	0.541	0.426	FALSE	NS
Ga0586967_01_1162769_1164253	UDPglucose--hexose-1-phosphate uridylyltransferase	0.54	0.33	FALSE	NS
Ga0586967_01_1792450_1793262	uroporphyrin-III C-methyltransferase	0.54	0.791	FALSE	NS
Ga0586967_01_542186_543511	flagellum-specific ATP synthase	0.534	0.79	FALSE	NS
Ga0586967_01_875234_875710	Lrp/AsnC family leucine-responsive transcriptional regulator	0.533	0.631	FALSE	NS
Ga0586967_01_3502546_3503832	tetratricopeptide (TPR) repeat protein	0.532	0.734	FALSE	NS
Ga0586967_01_520979_521752	RNA polymerase sigma factor for flagellar operon FliA	0.528	0.767	FALSE	NS
Ga0586967_01_3239992_3241344	glucarate dehydratase	0.527	0.815	FALSE	NS
Ga0586967_01_3046772_3047890	A/G-specific adenine glycosylase	0.526	0.659	FALSE	NS
Ga0586967_01_2985407_2986510	5-methyltetrahydropteroyltriglutamate--homocysteine methyltransferase	0.525	0.615	FALSE	NS
Ga0586967_01_2727469_2727837	DNA-binding transcriptional ArsR family regulator	0.515	0.757	FALSE	NS
Ga0586967_01_182603_183514	UDP-N-acetylmuramate dehydrogenase	0.515	0.182	FALSE	NS
Ga0586967_01_2993958_2995658	dihydroxy-acid dehydratase	0.511	0.742	FALSE	NS
Ga0586967_01_2327345_2328727	CBS domain containing-hemolysin-like protein	0.51	0.526	FALSE	NS
Ga0586967_01_3474892_3475464	uncharacterized membrane protein YcaP (DUF421 family)	0.51	0.778	FALSE	NS
Ga0586967_01_3478572_3481337	two-component system chemotaxis sensor kinase CheA	0.509	0.411	FALSE	NS
Ga0586967_01_57443_58087	c-di-GMP-binding flagellar brake protein YcgR	0.508	0.446	FALSE	NS
Ga0586967_01_354405_355157	hypothetical protein	0.501	0.733	FALSE	NS
Ga0586967_01_3724150_3724707	transcriptional regulator of NAD metabolism	0.499	0.623	FALSE	NS
Ga0586967_01_504219_505418	N utilization substance protein A	0.497	0.0274	FALSE	NS
Ga0586967_01_437821_438762	stage V sporulation protein K	0.496	0.824	FALSE	NS
Ga0586967_01_1439308_1440783	para-nitrobenzyl esterase	0.493	0.259	FALSE	NS
Ga0586967_01_802058_803134	PAS domain S-box-containing protein	0.491	0.768	FALSE	NS
Ga0586967_01_543508_544260	flagellar assembly protein FliH	0.491	0.65	FALSE	NS
Ga0586967_01_2859633_2860991	4-aminobutyrate aminotransferase/(S)-3-amino-2-methylpropionate transaminase	0.49	0.697	FALSE	NS
Ga0586967_01_1055727_1056872	DUF4097 and DUF4098 domain-containing protein YvlB	0.49	0.313	FALSE	NS
Ga0586967_01_3611636_3612568	2-dehydropantoate 2-reductase	0.487	0.671	FALSE	NS
Ga0586967_01_3878344_3879051	predicted ArsR family transcriptional regulator	0.483	0.407	FALSE	NS
Ga0586967_01_2509040_2509954	diacylglycerol kinase (ATP)	0.482	0.0891	FALSE	NS
Ga0586967_01_1467579_1467911	PTS system cellobiose-specific IIB component	0.476	0.813	FALSE	NS
Ga0586967_01_182101_182610	hypothetical protein	0.475	0.821	FALSE	NS
Ga0586967_01_1861893_1862936	ribonucleoside-diphosphate reductase beta chain	0.474	0.168	FALSE	NS
Ga0586967_01_2185699_2186493	lipopolysaccharide biosynthesis glycosyltransferase	0.473	0.771	FALSE	NS
Ga0586967_01_989831_990343	heme-degrading monooxygenase HmoA	0.471	0.481	FALSE	NS
Ga0586967_01_1421997_1422851	S-adenosylmethionine hydrolase	0.47	0.841	FALSE	NS
Ga0586967_01_3653288_3654517	aspartate kinase	0.468	0.352	FALSE	NS
Ga0586967_01_2340935_2341786	arabinogalactan oligomer/maltooligosaccharide transport system permease protein	0.465	0.775	FALSE	NS
Ga0586967_01_2789655_2790764	2-desacetyl-2-hydroxyethyl bacteriochlorophyllide A dehydrogenase	0.465	0.826	FALSE	NS
Ga0586967_01_565022_565267	predicted RNA-binding protein YlqC (UPF0109 family)	0.465	0.503	FALSE	NS
Ga0586967_01_466016_467218	ribonuclease Y	0.463	0.236	FALSE	NS
Ga0586967_01_35889_36626	23S rRNA pseudouridine2605 synthase	0.462	0.554	FALSE	NS
Ga0586967_01_563948_564466	16S rRNA processing protein RimM	0.461	0.767	FALSE	NS
Ga0586967_01_3853429_3854127	tRNA (adenine22-N1)-methyltransferase	0.459	0.484	FALSE	NS
Ga0586967_01_3841428_3843524	putative nucleotidyltransferase with HDIG domain	0.458	0.581	FALSE	NS
Ga0586967_01_577026_579083	ATP-dependent DNA helicase RecG	0.457	0.77	FALSE	NS
Ga0586967_01_2191320_2192360	D-methionine transport system ATP-binding protein	0.453	0.142	FALSE	NS
Ga0586967_01_2460780_2462030	Na+/H+-dicarboxylate symporter	0.451	0.603	FALSE	NS
Ga0586967_01_3590142_3591086	primosomal protein DnaI	0.451	0.762	FALSE	NS
Ga0586967_01_2375725_2376180	tRNA threonylcarbamoyladenosine biosynthesis protein TsaE	0.449	0.679	FALSE	NS
Ga0586967_01_580076_580738	L-serine dehydratase	0.449	0.291	FALSE	NS
Ga0586967_01_199184_200053	3-hydroxyisobutyrate dehydrogenase	0.448	0.603	FALSE	NS
Ga0586967_01_3151054_3151290	hypothetical protein	0.448	0.422	FALSE	NS
Ga0586967_01_1344575_1346866	alpha,alpha-trehalose phosphorylase	0.446	0.821	FALSE	NS
Ga0586967_01_1879264_1880820	gluconokinase	0.446	0.806	FALSE	NS
Ga0586967_01_188919_189545	coenzyme A diphosphatase NUDT7	0.444	0.801	FALSE	NS
Ga0586967_01_3883258_3883815	shikimate kinase	0.444	0.828	FALSE	NS
Ga0586967_01_1595432_1596571	S-(hydroxymethyl)glutathione dehydrogenase/alcohol dehydrogenase	0.443	0.723	FALSE	NS
Ga0586967_01_2189644_2190216	hypothetical protein	0.439	0.647	FALSE	NS
Ga0586967_01_3254579_3255748	processive 1,2-diacylglycerol beta-glucosyltransferase	0.435	0.821	FALSE	NS
Ga0586967_01_1045001_1045981	uncharacterized cofD-like protein	0.433	0.643	FALSE	NS
Ga0586967_01_3170486_3172582	penicillin-binding protein 2A	0.433	0.582	FALSE	NS
Ga0586967_01_1594586_1595206	FMN-dependent NADH-azoreductase	0.432	0.727	FALSE	NS
Ga0586967_01_3308159_3310189	leucyl aminopeptidase	0.431	0.654	FALSE	NS
Ga0586967_01_723459_723632	large subunit ribosomal protein L32	0.43	0.384	FALSE	NS
Ga0586967_01_2275039_2278293	methylmalonyl-CoA mutase	0.428	0.803	FALSE	NS
Ga0586967_01_1161267_1162307	aldose 1-epimerase	0.426	0.43	FALSE	NS
Ga0586967_01_3738576_3740939	single-stranded-DNA-specific exonuclease	0.421	0.603	FALSE	NS
Ga0586967_01_1542129_1542569	mannose/fructose/sorbose-specific phosphotransferase system IIA component	0.42	0.834	FALSE	NS
Ga0586967_01_69117_70079	heptaprenyl diphosphate synthase	0.42	0.565	FALSE	NS
Ga0586967_01_2864332_2865861	major inositol transporter-like SP family MFS transporter	0.418	0.816	FALSE	NS
Ga0586967_01_562733_563077	large subunit ribosomal protein L19	0.415	0.142	FALSE	NS
Ga0586967_01_1720497_1721597	spermidine/putrescine transport system ATP-binding protein	0.413	0.597	FALSE	NS
Ga0586967_01_946999_947307	metal-sulfur cluster biosynthetic enzyme	0.413	0.753	FALSE	NS
Ga0586967_01_3426169_3427059	zinc transport system substrate-binding protein	0.412	0.835	FALSE	NS
Ga0586967_01_3505970_3506758	molybdate transport system substrate-binding protein	0.411	0.157	FALSE	NS
Ga0586967_01_1575359_1575835	mannose/fructose/N-acetylgalactosamine-specific phosphotransferase system component IIB	0.409	0.848	FALSE	NS
Ga0586967_01_3044660_3045475	regulatory protein	0.404	0.806	FALSE	NS
Ga0586967_01_3281981_3282289	thioredoxin-like negative regulator of GroEL	0.402	0.827	FALSE	NS
Ga0586967_01_3484334_3485128	uncharacterized protein YtpQ (UPF0354 family)	0.402	0.442	FALSE	NS
Ga0586967_01_3139452_3140249	cystine transport system substrate-binding protein	0.4	0.273	FALSE	NS
Ga0586967_01_538315_538959	flagellar basal-body rod modification protein FlgD	0.4	0.804	FALSE	NS
Ga0586967_01_465655_466074	HD superfamily phosphodiesterase	0.4	0.229	FALSE	NS
Ga0586967_01_975159_976121	drug/metabolite transporter (DMT)-like permease	0.399	0.739	FALSE	NS
Ga0586967_01_1911016_1912203	biotin carboxylase	0.399	0.756	FALSE	NS
Ga0586967_01_2292307_2292879	thymidine kinase	0.397	0.673	FALSE	NS
Ga0586967_01_3837524_3837808	acylphosphatase	0.397	0.735	FALSE	NS
Ga0586967_01_2693189_2694184	LacI family transcriptional regulator	0.396	0.779	FALSE	NS
Ga0586967_01_1490468_1492921	cell wall-associated protease	0.393	0.235	FALSE	NS
Ga0586967_01_3888075_3889424	glycine dehydrogenase subunit 1	0.393	0.378	FALSE	NS
Ga0586967_01_2263372_2264244	agmatinase	0.393	0.625	FALSE	NS
Ga0586967_01_2426648_2428336	hypothetical protein	0.393	0.671	FALSE	NS
Ga0586967_01_2102816_2103418	ribonuclease M5	0.392	0.68	FALSE	NS
Ga0586967_01_916590_916991	hemoglobin	0.391	0.752	FALSE	NS
Ga0586967_01_410134_411627	carboxyl-terminal processing protease	0.39	0.254	FALSE	NS
Ga0586967_01_1285246_1286094	uncharacterized protein (TIGR02271 family)	0.388	0.637	FALSE	NS
Ga0586967_01_252672_254051	acetylornithine deacetylase/succinyl-diaminopimelate desuccinylase-like protein	0.388	0.524	FALSE	NS
Ga0586967_01_450513_452060	tRNA-2-methylthio-N6-dimethylallyladenosine synthase	0.386	0.304	FALSE	NS
Ga0586967_01_3138023_3138760	cystine transport system ATP-binding protein	0.385	0.723	FALSE	NS
Ga0586967_01_562011_562562	signal peptidase I	0.385	0.769	FALSE	NS
Ga0586967_01_753365_754159	myo-inositol-1(or 4)-monophosphatase	0.382	0.535	FALSE	NS
Ga0586967_01_1924305_1925036	NAD-dependent deacetylase	0.38	0.665	FALSE	NS
Ga0586967_01_89959_90537	tRNA nucleotidyltransferase/poly(A) polymerase	0.378	0.832	FALSE	NS
Ga0586967_01_800267_801835	peptide chain release factor 3	0.377	0.393	FALSE	NS
Ga0586967_01_566993_567319	predicted DNA-binding protein YlxM (UPF0122 family)	0.376	0.744	FALSE	NS
Ga0586967_01_404998_405993	diaminopimelate epimerase	0.375	0.278	FALSE	NS
Ga0586967_01_572234_572974	ribonuclease-3	0.375	0.64	FALSE	NS
Ga0586967_01_3858941_3859840	deoxyribonuclease-4	0.374	0.168	FALSE	NS
Ga0586967_01_29904_31220	diaminopimelate decarboxylase	0.373	0.658	FALSE	NS
Ga0586967_01_3281109_3281468	arsenate reductase	0.373	0.828	FALSE	NS
Ga0586967_01_3385178_3385828	methyl-accepting chemotaxis protein	0.371	0.425	FALSE	NS
Ga0586967_01_555367_556245	DNA processing protein	0.371	0.822	FALSE	NS
Ga0586967_01_2502774_2503064	aspartyl-tRNA(Asn)/glutamyl-tRNA(Gln) amidotransferase subunit C	0.37	0.807	FALSE	NS
Ga0586967_01_596877_597752	uncharacterized protein (TIGR00255 family)	0.37	0.645	FALSE	NS
Ga0586967_01_80929_81441	menaquinol-cytochrome c reductase iron-sulfur subunit	0.37	0.828	FALSE	NS
Ga0586967_01_1530_1967	putative YphP/YqiW family bacilliredoxin	0.368	0.579	FALSE	NS
Ga0586967_01_941246_942184	3-oxoacyl-[acyl-carrier-protein] synthase-3	0.367	0.344	FALSE	NS
Ga0586967_01_3676472_3678796	ATP-dependent Lon protease	0.366	0.581	FALSE	NS
Ga0586967_01_569098_572214	chromosome segregation protein	0.365	0.287	FALSE	NS
Ga0586967_01_3578869_3580458	peptide/nickel transport system substrate-binding protein	0.364	0.843	FALSE	NS
Ga0586967_01_2820153_2821376	ABC-2 type transport system permease protein	0.362	0.817	FALSE	NS
Ga0586967_01_37299_38939	cytochrome c biogenesis protein	0.362	0.822	FALSE	NS
Ga0586967_01_2919792_2920706	O-acetylserine dependent cystathionine beta-synthase	0.361	0.782	FALSE	NS
Ga0586967_01_858596_859084	type VII secretion protein EssA	0.36	0.841	FALSE	NS
Ga0586967_01_515936_516730	undecaprenyl diphosphate synthase	0.358	0.753	FALSE	NS
Ga0586967_01_3262987_3264018	EAL domain-containing protein (putative c-di-GMP-specific phosphodiesterase class I)	0.357	0.779	FALSE	NS
Ga0586967_01_996023_996454	histidine triad (HIT) family protein	0.352	0.392	FALSE	NS
Ga0586967_01_1634637_1636109	oligosaccharide repeat unit polymerase	0.35	0.764	FALSE	NS
Ga0586967_01_2889136_2890092	CRISPR-associated protein Csh2	0.349	0.518	FALSE	NS
Ga0586967_01_924010_924951	oligopeptide transport system ATP-binding protein	0.347	0.446	FALSE	NS
Ga0586967_01_2044685_2045566	pyridoxal 5'-phosphate synthase pdxS subunit	0.347	0.488	FALSE	NS
Ga0586967_01_2272004_2273140	alkylation response protein AidB-like acyl-CoA dehydrogenase	0.346	0.839	FALSE	NS
Ga0586967_01_928110_929780	oligopeptide transport system substrate-binding protein	0.346	0.494	FALSE	NS
Ga0586967_01_2123342_2124412	HD-GYP domain-containing protein (c-di-GMP phosphodiesterase class II)	0.345	0.826	FALSE	NS
Ga0586967_01_2514922_2516463	aldehyde dehydrogenase (NAD+)	0.345	0.844	FALSE	NS
Ga0586967_01_3434212_3435747	gluconokinase	0.343	0.449	FALSE	NS
Ga0586967_01_3647871_3648644	enoyl-CoA hydratase	0.343	0.829	FALSE	NS
Ga0586967_01_428935_429585	uncharacterized protein	0.343	0.838	FALSE	NS
Ga0586967_01_1311185_1313944	phosphoenolpyruvate carboxylase	0.342	0.191	FALSE	NS
Ga0586967_01_637055_637630	5-formyltetrahydrofolate cyclo-ligase	0.342	0.721	FALSE	NS
Ga0586967_01_3931063_3932766	DNA repair protein RecN (Recombination protein N)	0.339	0.647	FALSE	NS
Ga0586967_01_3779187_3780287	UPF0755 protein	0.338	0.834	FALSE	NS
Ga0586967_01_3697732_3699555	hypothetical protein	0.337	0.708	FALSE	NS
Ga0586967_01_550960_551502	ATP-dependent HslUV protease subunit HslV	0.334	0.77	FALSE	NS
Ga0586967_01_1521973_1522956	NAD(P)H-dependent flavin oxidoreductase YrpB (nitropropane dioxygenase family)	0.332	0.668	FALSE	NS
Ga0586967_01_25232_25675	stage II sporulation protein AB (anti-sigma F factor)	0.332	0.54	FALSE	NS
Ga0586967_01_3358761_3360164	sugar (glycoside-pentoside-hexuronide) transporter	0.332	0.836	FALSE	NS
Ga0586967_01_257418_259274	sulfite reductase (NADPH) flavoprotein alpha-component	0.33	0.774	FALSE	NS
Ga0586967_01_1984716_1985114	small subunit ribosomal protein S8	0.329	0.747	FALSE	NS
Ga0586967_01_3221184_3221591	mannonate dehydratase	0.329	0.831	FALSE	NS
Ga0586967_01_3179441_3179947	uncharacterized protein YjgD (DUF1641 family)	0.328	0.8	FALSE	NS
Ga0586967_01_2421380_2421745	GntR family transcriptional regulator	0.328	0.838	FALSE	NS
Ga0586967_01_3389472_3390599	amidohydrolase	0.327	0.669	FALSE	NS
Ga0586967_01_1367140_1367463	PTS system cellobiose-specific IIB component	0.326	0.846	FALSE	NS
Ga0586967_01_1500225_1500860	2-dehydro-3-deoxyphosphogluconate aldolase/(4S)-4-hydroxy-2-oxoglutarate aldolase	0.321	0.796	FALSE	NS
Ga0586967_01_1518571_1519902	competence protein ComEC	0.32	0.562	FALSE	NS
Ga0586967_01_129648_130268	repressor LexA	0.32	0.251	FALSE	NS
Ga0586967_01_2300789_2301352	uncharacterized protein (TIGR01440 family)	0.32	0.557	FALSE	NS
Ga0586967_01_2378657_2380576	ATP-binding cassette subfamily F protein 3	0.32	0.561	FALSE	NS
Ga0586967_01_2010462_2011205	23S rRNA (guanosine2251-2'-O)-methyltransferase	0.319	0.654	FALSE	NS
Ga0586967_01_40333_41049	two-component system response regulator ResD	0.319	0.759	FALSE	NS
Ga0586967_01_463033_463944	collagenase-like PrtC family protease	0.319	0.171	FALSE	NS
Ga0586967_01_2142615_2143376	chromosome partitioning protein	0.318	0.671	FALSE	NS
Ga0586967_01_2211916_2212455	hypothetical protein	0.318	0.838	FALSE	NS
Ga0586967_01_3751089_3752861	aspartyl-tRNA synthetase	0.317	0.221	FALSE	NS
Ga0586967_01_774826_777942	RND superfamily putative drug exporter	0.317	0.727	FALSE	NS
Ga0586967_01_1504142_1505419	PTS system galactitol-specific IIC component	0.316	0.831	FALSE	NS
Ga0586967_01_1985144_1985329	small subunit ribosomal protein S14	0.316	0.821	FALSE	NS
Ga0586967_01_2110386_2111387	DNA polymerase-3 subunit delta'	0.316	0.767	FALSE	NS
Ga0586967_01_2761288_2763702	5-methylcytosine-specific restriction protein B	0.315	0.748	FALSE	NS
Ga0586967_01_594403_595614	phosphopantothenoylcysteine decarboxylase/phosphopantothenate--cysteine ligase	0.313	0.486	FALSE	NS
Ga0586967_01_2063014_2063532	2-amino-4-hydroxy-6-hydroxymethyldihydropteridine diphosphokinase	0.312	0.78	FALSE	NS
Ga0586967_01_3509863_3510543	molybdopterin-guanine dinucleotide biosynthesis protein A	0.311	0.833	FALSE	NS
Ga0586967_01_1445696_1446256	maltose O-acetyltransferase	0.309	0.844	FALSE	NS
Ga0586967_01_1979187_1979552	small subunit ribosomal protein S13	0.308	0.689	FALSE	NS
Ga0586967_01_592094_594406	primosomal protein N' (replication factor Y)	0.308	0.745	FALSE	NS
Ga0586967_01_2530722_2531543	PTS system mannose-specific IID component	0.307	0.847	FALSE	NS
Ga0586967_01_880386_882197	oligoendopeptidase F	0.307	0.411	FALSE	NS
Ga0586967_01_1654844_1656679	methionine synthase I (cobalamin-dependent)/5,10-methylenetetrahydrofolate reductase	0.306	0.822	FALSE	NS
Ga0586967_01_3083978_3084727	acetolactate decarboxylase	0.305	0.651	FALSE	NS
Ga0586967_01_964333_965121	uncharacterized protein (TIGR00266 family)	0.305	0.436	FALSE	NS
Ga0586967_01_3930596_3931045	transcriptional regulator of arginine metabolism	0.302	0.824	FALSE	NS
Ga0586967_01_1986274_1986642	large subunit ribosomal protein L14	0.3	0.339	FALSE	NS
Ga0586967_01_190297_190803	predicted DsbA family dithiol-disulfide isomerase	0.299	0.752	FALSE	NS
Ga0586967_01_416104_417900	methyl-accepting chemotaxis protein	0.299	0.431	FALSE	NS
Ga0586967_01_2070726_2072162	tRNA(Ile)-lysidine synthase	0.298	0.796	FALSE	NS
Ga0586967_01_886058_886243	predicted Zn-ribbon and HTH transcriptional regulator	0.298	0.827	FALSE	NS
Ga0586967_01_473422_474225	3-oxoacyl-[acyl-carrier protein] reductase	0.297	0.418	FALSE	NS
Ga0586967_01_1106770_1109286	preprotein translocase subunit SecA	0.297	0.242	FALSE	NS
Ga0586967_01_3642813_3645167	DNA mismatch repair protein MutS2	0.295	0.537	FALSE	NS
Ga0586967_01_1484727_1485845	GntR family transcriptional regulator of arabinose operon	0.294	0.837	FALSE	NS
Ga0586967_01_432910_433113	CspA family cold shock protein	0.294	0.778	FALSE	NS
Ga0586967_01_475469_476743	predicted Zn-dependent peptidase	0.293	0.256	FALSE	NS
Ga0586967_01_2836826_2838181	acetyl-CoA carboxylase biotin carboxylase subunit	0.291	0.831	FALSE	NS
Ga0586967_01_469038_470270	nicotinamide-nucleotide amidase	0.291	0.296	FALSE	NS
Ga0586967_01_3846116_3846883	DNA repair protein RecO (recombination protein O)	0.29	0.786	FALSE	NS
Ga0586967_01_2198859_2199932	branched-chain amino acid aminotransferase	0.289	0.41	FALSE	NS
Ga0586967_01_3799421_3800845	blue copper oxidase	0.289	0.508	FALSE	NS
Ga0586967_01_3392359_3392703	DNA-binding FrmR family transcriptional regulator	0.288	0.796	FALSE	NS
Ga0586967_01_2531567_2533816	hypothetical protein	0.287	0.851	FALSE	NS
Ga0586967_01_3405759_3406922	glycosyltransferase involved in cell wall biosynthesis	0.281	0.843	FALSE	NS
Ga0586967_01_3365399_3366673	multiple sugar transport system substrate-binding protein	0.28	0.836	FALSE	NS
Ga0586967_01_547019_547330	flagellar hook-basal body complex protein FliE	0.28	0.833	FALSE	NS
Ga0586967_01_876923_878914	acetoacetyl-CoA synthetase	0.28	0.832	FALSE	NS
Ga0586967_01_495615_497729	polyribonucleotide nucleotidyltransferase	0.279	0.261	FALSE	NS
Ga0586967_01_1665957_1666772	putative glutamine transport system substrate-binding protein	0.278	0.834	FALSE	NS
Ga0586967_01_3728443_3729045	Holliday junction DNA helicase RuvA	0.276	0.726	FALSE	NS
Ga0586967_01_1990112_1990735	large subunit ribosomal protein L4	0.275	0.606	FALSE	NS
Ga0586967_01_769476_769922	predicted transcriptional regulator	0.275	0.713	FALSE	NS
Ga0586967_01_3199773_3200249	chromosome segregation ATPase	0.274	0.65	FALSE	NS
Ga0586967_01_3865016_3866125	(E)-4-hydroxy-3-methylbut-2-enyl-diphosphate synthase	0.274	0.237	FALSE	NS
Ga0586967_01_619990_621132	glycerol dehydrogenase	0.274	0.84	FALSE	NS
Ga0586967_01_947472_948293	Cof subfamily protein (haloacid dehalogenase superfamily)	0.273	0.791	FALSE	NS
Ga0586967_01_2015805_2016281	2-C-methyl-D-erythritol 2,4-cyclodiphosphate synthase	0.272	0.669	FALSE	NS
Ga0586967_01_3082205_3083893	acetolactate synthase-1/2/3 large subunit	0.271	0.458	FALSE	NS
Ga0586967_01_1643358_1644254	UTP--glucose-1-phosphate uridylyltransferase	0.267	0.303	FALSE	NS
Ga0586967_01_969067_970614	long-chain acyl-CoA synthetase	0.267	0.847	FALSE	NS
Ga0586967_01_261977_262966	putative hydroxymethylpyrimidine transport system substrate-binding protein	0.265	0.814	FALSE	NS
Ga0586967_01_70782_71570	chemotaxis protein methyltransferase CheR	0.265	0.834	FALSE	NS
Ga0586967_01_2034212_2034424	hypothetical protein	0.265	0.845	FALSE	NS
Ga0586967_01_3596928_3597125	large subunit ribosomal protein L35	0.264	0.824	FALSE	NS
Ga0586967_01_897142_897570	predicted GNAT family N-acyltransferase	0.264	0.322	FALSE	NS
Ga0586967_01_1691910_1692470	glycerol uptake operon antiterminator	0.263	0.74	FALSE	NS
Ga0586967_01_3927700_3929601	1-deoxy-D-xylulose-5-phosphate synthase	0.263	0.539	FALSE	NS
Ga0586967_01_1645480_1646175	capsular exopolysaccharide synthesis family protein	0.262	0.733	FALSE	NS
Ga0586967_01_2903228_2903851	uncharacterized phosphatase	0.261	0.437	FALSE	NS
Ga0586967_01_1199788_1200681	pimeloyl-ACP methyl ester carboxylesterase	0.261	0.847	FALSE	NS
Ga0586967_01_3828365_3829390	heat-inducible transcriptional repressor	0.26	0.619	FALSE	NS
Ga0586967_01_470434_471012	CDP-diacylglycerol--glycerol-3-phosphate 3-phosphatidyltransferase	0.26	0.653	FALSE	NS
Ga0586967_01_662290_665097	alpha-L-rhamnosidase	0.259	0.836	FALSE	NS
Ga0586967_01_2758157_2761240	type I restriction enzyme R subunit	0.258	0.379	FALSE	NS
Ga0586967_01_1353681_1354865	cystathionine gamma-synthase	0.257	0.848	FALSE	NS
Ga0586967_01_2362541_2363551	sigma-B regulation protein RsbU (phosphoserine phosphatase)	0.257	0.641	FALSE	NS
Ga0586967_01_3759852_3760997	cysteine desulfurase	0.257	0.47	FALSE	NS
Ga0586967_01_442480_442662	hypothetical protein	0.255	0.84	FALSE	NS
Ga0586967_01_1887589_1889118	osmoprotectant transport system permease protein	0.253	0.752	FALSE	NS
Ga0586967_01_2924336_2925346	rod shape-determining protein MreB	0.253	0.654	FALSE	NS
Ga0586967_01_1644590_1645354	protein-tyrosine phosphatase	0.252	0.689	FALSE	NS
Ga0586967_01_196272_197381	glucose-1-phosphate adenylyltransferase	0.251	0.831	FALSE	NS
Ga0586967_01_385758_386318	hypothetical protein	0.251	0.694	FALSE	NS
Ga0586967_01_500372_500719	ribosome-binding factor A	0.251	0.775	FALSE	NS
Ga0586967_01_1921283_1922140	DUF4097 and DUF4098 domain-containing protein YvlB	0.25	0.844	FALSE	NS
Ga0586967_01_2844085_2844648	thioredoxin reductase (NADPH)	0.25	0.64	FALSE	NS
Ga0586967_01_1681009_1681545	polyisoprenoid-binding protein YceI	0.248	0.708	FALSE	NS
Ga0586967_01_3532389_3534089	septation ring formation regulator	0.247	0.393	FALSE	NS
Ga0586967_01_717460_718389	16S rRNA (cytosine1402-N4)-methyltransferase	0.247	0.687	FALSE	NS
Ga0586967_01_1281833_1282318	uncharacterized protein (TIGR00106 family)	0.246	0.805	FALSE	NS
Ga0586967_01_240134_240700	O-acetyl-ADP-ribose deacetylase (regulator of RNase III)	0.245	0.728	FALSE	NS
Ga0586967_01_2873508_2875406	PTS system fructose-specific IIC component	0.245	0.731	FALSE	NS
Ga0586967_01_1175616_1177085	EmrB/QacA subfamily drug resistance transporter	0.244	0.839	FALSE	NS
Ga0586967_01_180082_181494	6-phosphogluconate dehydrogenase	0.243	0.208	FALSE	NS
Ga0586967_01_161725_162045	DNA-binding transcriptional MerR regulator	0.242	0.765	FALSE	NS
Ga0586967_01_1513183_1514862	CRISPR-associated protein Csd1	0.241	0.559	FALSE	NS
Ga0586967_01_2765692_2766102	uncharacterized protein (TIGR01741 family)	0.24	0.852	FALSE	NS
Ga0586967_01_1659304_1659903	membrane protein DedA with SNARE-associated domain	0.237	0.535	FALSE	NS
Ga0586967_01_2785621_2786478	galactose mutarotase-like enzyme	0.235	0.776	FALSE	NS
Ga0586967_01_2363582_2363956	anti-sigma B factor antagonist	0.235	0.801	FALSE	NS
Ga0586967_01_3745011_3745661	multidrug resistance efflux pump	0.235	0.792	FALSE	NS
Ga0586967_01_16382_17032	5-bromo-4-chloroindolyl phosphate hydrolysis protein	0.234	0.753	FALSE	NS
Ga0586967_01_2386654_2387658	glycosyltransferase involved in cell wall biosynthesis	0.234	0.843	FALSE	NS
Ga0586967_01_2190278_2191057	iron complex transport system ATP-binding protein	0.232	0.832	FALSE	NS
Ga0586967_01_3668552_3669061	putative phosphoesterase	0.232	0.773	FALSE	NS
Ga0586967_01_1877452_1878360	6-phosphogluconate dehydrogenase	0.229	0.671	FALSE	NS
Ga0586967_01_3435963_3436505	multimeric flavodoxin WrbA	0.229	0.517	FALSE	NS
Ga0586967_01_3510485_3511738	molybdopterin molybdotransferase	0.229	0.72	FALSE	NS
Ga0586967_01_3663386_3664195	glutamate racemase	0.228	0.798	FALSE	NS
Ga0586967_01_1294686_1297550	transcriptional regulatory protein LevR/transcriptional regulator with AAA-type ATPase domain	0.227	0.736	FALSE	NS
Ga0586967_01_1988962_1989792	large subunit ribosomal protein L2	0.226	0.645	FALSE	NS
Ga0586967_01_94628_97420	ATP-dependent DNA helicase DinG	0.225	0.768	FALSE	NS
Ga0586967_01_1646165_1646902	capsular polysaccharide biosynthesis protein	0.224	0.848	FALSE	NS
Ga0586967_01_3215878_3216648	IclR family KDG regulon transcriptional repressor	0.224	0.751	FALSE	NS
Ga0586967_01_158404_158688	ferrous iron transport protein A	0.223	0.847	FALSE	NS
Ga0586967_01_2610834_2611634	deoxyribonucleoside regulator	0.222	0.84	FALSE	NS
Ga0586967_01_3085338_3086210	hypothetical protein	0.221	0.756	FALSE	NS
Ga0586967_01_3000849_3001949	3-isopropylmalate dehydrogenase	0.22	0.77	FALSE	NS
Ga0586967_01_786111_786299	uncharacterized protein YkvS	0.22	0.676	FALSE	NS
Ga0586967_01_2349593_2350276	beta-phosphoglucomutase	0.219	0.455	FALSE	NS
Ga0586967_01_376344_376805	CBS domain-containing protein	0.219	0.436	FALSE	NS
Ga0586967_01_1012568_1013707	uncharacterized membrane protein YheB (UPF0754 family)	0.219	0.721	FALSE	NS
Ga0586967_01_686028_686927	aspartate carbamoyltransferase catalytic subunit	0.218	0.816	FALSE	NS
Ga0586967_01_3447493_3448065	16S rRNA C1402 N4-methylase RsmH	0.218	0.826	FALSE	NS
Ga0586967_01_2872618_2873376	DeoR family fructose operon transcriptional repressor	0.216	0.845	FALSE	NS
Ga0586967_01_1336836_1337243	iron-sulfur cluster assembly protein	0.215	0.738	FALSE	NS
Ga0586967_01_3935299_3936042	glycerophosphoryl diester phosphodiesterase	0.214	0.836	FALSE	NS
Ga0586967_01_3512871_3513359	cyclic pyranopterin phosphate synthase	0.213	0.812	FALSE	NS
Ga0586967_01_490159_491205	aspartate-semialdehyde dehydrogenase	0.212	0.522	FALSE	NS
Ga0586967_01_3838207_3838656	uncharacterized protein YqeY	0.212	0.763	FALSE	NS
Ga0586967_01_2800949_2801626	transaldolase	0.211	0.843	FALSE	NS
Ga0586967_01_41046_42815	two-component system sensor histidine kinase ResE	0.211	0.77	FALSE	NS
Ga0586967_01_3847122_3847763	CBS domain-containing protein	0.209	0.635	FALSE	NS
Ga0586967_01_1811202_1811765	AcrR family transcriptional regulator	0.208	0.841	FALSE	NS
Ga0586967_01_896624_897136	2'-5' RNA ligase	0.207	0.509	FALSE	NS
Ga0586967_01_1205985_1207376	23S rRNA (uracil1939-C5)-methyltransferase	0.207	0.716	FALSE	NS
Ga0586967_01_764053_764259	DNA-dependent RNA polymerase auxiliary subunit epsilon	0.207	0.778	FALSE	NS
Ga0586967_01_3373505_3375019	alpha-N-arabinofuranosidase	0.203	0.831	FALSE	NS
Ga0586967_01_71653_72822	chorismate synthase	0.202	0.556	FALSE	NS
Ga0586967_01_3482588_3483727	sigma-B regulation protein RsbU (phosphoserine phosphatase)	0.201	0.789	FALSE	NS
Ga0586967_01_17831_18742	aryl-alcohol dehydrogenase-like predicted oxidoreductase	0.199	0.69	FALSE	NS
Ga0586967_01_2365193_2365786	negative regulator of sigma-B (phosphoserine phosphatase)	0.199	0.765	FALSE	NS
Ga0586967_01_3039960_3041384	indole-3-glycerol phosphate synthase/phosphoribosylanthranilate isomerase	0.199	0.833	FALSE	NS
Ga0586967_01_3762541_3763209	tetratricopeptide (TPR) repeat protein	0.198	0.855	FALSE	NS
Ga0586967_01_423476_424273	thymidylate synthase	0.197	0.428	FALSE	NS
Ga0586967_01_1538972_1540027	glucoselysine-6-phosphate deglycase	0.197	0.825	FALSE	NS
Ga0586967_01_379784_380758	UPF0176 protein	0.197	0.811	FALSE	NS
Ga0586967_01_2843456_2843914	hypothetical protein	0.196	0.846	FALSE	NS
Ga0586967_01_770090_770341	uncharacterized protein YkuJ	0.196	0.758	FALSE	NS
Ga0586967_01_1738902_1740257	uncharacterized protein (UPF0210 family)	0.195	0.62	FALSE	NS
Ga0586967_01_2405435_2405650	copper chaperone CopZ	0.193	0.778	FALSE	NS
Ga0586967_01_255688_257400	sulfite reductase (NADPH) hemoprotein beta-component	0.192	0.807	FALSE	NS
Ga0586967_01_78313_79578	tetratricopeptide (TPR) repeat protein	0.191	0.683	FALSE	NS
Ga0586967_01_3871641_3871790	large subunit ribosomal protein L33	0.19	0.813	FALSE	NS
Ga0586967_01_2283003_2283836	hypothetical protein	0.188	0.691	FALSE	NS
Ga0586967_01_3546635_3547750	alanine dehydrogenase	0.185	0.605	FALSE	NS
Ga0586967_01_1152270_1153403	N-acetylglucosamine-6-phosphate deacetylase	0.184	0.754	FALSE	NS
Ga0586967_01_1262989_1264119	superfamily II DNA/RNA helicase	0.184	0.814	FALSE	NS
Ga0586967_01_3730057_3730263	uncharacterized membrane protein	0.184	0.767	FALSE	NS
Ga0586967_01_193157_195097	1,4-alpha-glucan branching enzyme	0.183	0.846	FALSE	NS
Ga0586967_01_223080_224063	L-lactate dehydrogenase	0.182	0.79	FALSE	NS
Ga0586967_01_2306191_2306727	F-type H+-transporting ATPase subunit delta	0.182	0.805	FALSE	NS
Ga0586967_01_3079723_3080277	cob(I)alamin adenosyltransferase	0.181	0.83	FALSE	NS
Ga0586967_01_429670_430170	hypothetical protein	0.181	0.707	FALSE	NS
Ga0586967_01_2882485_2885730	SNF2 family DNA or RNA helicase	0.18	0.775	FALSE	NS
Ga0586967_01_358602_359837	uncharacterized membrane protein YedE/YeeE	0.18	0.773	FALSE	NS
Ga0586967_01_1560528_1561076	PTS system glucitol/sorbitol-specific IIC component	0.177	0.841	FALSE	NS
Ga0586967_01_767744_768454	tetrahydrodipicolinate N-acetyltransferase	0.177	0.761	FALSE	NS
Ga0586967_01_2154934_2155899	uncharacterized protein YybS (DUF2232 family)	0.176	0.794	FALSE	NS
Ga0586967_01_1157727_1158122	glyoxylase I family protein	0.175	0.76	FALSE	NS
Ga0586967_01_590545_591498	methionyl-tRNA formyltransferase	0.173	0.697	FALSE	NS
Ga0586967_01_2455911_2457239	AGZA family xanthine/uracil permease-like MFS transporter	0.172	0.654	FALSE	NS
Ga0586967_01_364593_364757	histidinol dehydrogenase	0.171	0.831	FALSE	NS
Ga0586967_01_4011_4538	purine-binding chemotaxis protein CheW	0.171	0.723	FALSE	NS
Ga0586967_01_3560760_3561722	6-phosphofructokinase 1	0.17	0.706	FALSE	NS
Ga0586967_01_1953813_1954823	cytochrome d ubiquinol oxidase subunit II	0.17	0.777	FALSE	NS
Ga0586967_01_2569593_2570693	uncharacterized oxidoreductase	0.17	0.848	FALSE	NS
Ga0586967_01_1046905_1047363	8-oxo-dGTP diphosphatase	0.169	0.823	FALSE	NS
Ga0586967_01_2389579_2390643	o-succinylbenzoate synthase	0.168	0.653	FALSE	NS
Ga0586967_01_908839_909711	23S rRNA pseudouridine1911/1915/1917 synthase	0.168	0.837	FALSE	NS
Ga0586967_01_3327240_3327449	transcriptional regulator with XRE-family HTH domain	0.167	0.807	FALSE	NS
Ga0586967_01_782244_783029	3-oxoacyl-[acyl-carrier protein] reductase	0.166	0.684	FALSE	NS
Ga0586967_01_2151703_2152173	6,7-dimethyl-8-ribityllumazine synthase	0.161	0.835	FALSE	NS
Ga0586967_01_3713117_3713983	rod shape-determining protein MreC	0.16	0.745	FALSE	NS
Ga0586967_01_932965_934752	peptide/nickel transport system substrate-binding protein	0.16	0.752	FALSE	NS
Ga0586967_01_1752923_1753213	preprotein translocase subunit YajC	0.159	0.849	FALSE	NS
Ga0586967_01_1053901_1054854	HPr kinase/phosphorylase	0.158	0.805	FALSE	NS
Ga0586967_01_1280090_1281088	ABC-type nitrate/sulfonate/bicarbonate transport system substrate-binding protein	0.157	0.781	FALSE	NS
Ga0586967_01_1895084_1896256	hydroxymethylglutaryl-CoA synthase	0.156	0.718	FALSE	NS
Ga0586967_01_522951_523379	purine-binding chemotaxis protein CheW	0.156	0.579	FALSE	NS
Ga0586967_01_5840_7339	glucose-6-phosphate 1-dehydrogenase	0.156	0.752	FALSE	NS
Ga0586967_01_517653_518378	uridylate kinase	0.155	0.678	FALSE	NS
Ga0586967_01_1878421_1879113	GntR family transcriptional regulator of gluconate operon	0.154	0.851	FALSE	NS
Ga0586967_01_2711645_2712790	glycerate kinase	0.154	0.786	FALSE	NS
Ga0586967_01_3196353_3196817	SsrA-binding protein	0.154	0.857	FALSE	NS
Ga0586967_01_756096_757565	arginine decarboxylase	0.151	0.767	FALSE	NS
Ga0586967_01_3042967_3043758	tryptophan synthase alpha chain	0.146	0.851	FALSE	NS
Ga0586967_01_2861279_2862037	putative GTP pyrophosphokinase	0.146	0.673	FALSE	NS
Ga0586967_01_2298776_2300065	methyl-accepting chemotaxis protein	0.145	0.817	FALSE	NS
Ga0586967_01_2294555_2295418	release factor glutamine methyltransferase	0.144	0.838	FALSE	NS
Ga0586967_01_3904536_3906053	aldehyde dehydrogenase (NAD+)	0.144	0.849	FALSE	NS
Ga0586967_01_613678_615066	uncharacterized protein	0.143	0.822	FALSE	NS
Ga0586967_01_2018463_2020028	DNA repair protein RadA/Sms	0.142	0.818	FALSE	NS
Ga0586967_01_2696782_2698428	copper transport protein	0.142	0.827	FALSE	NS
Ga0586967_01_667073_667495	methylglyoxal synthase	0.14	0.746	FALSE	NS
Ga0586967_01_1208470_1210662	alpha-galactosidase	0.139	0.803	FALSE	NS
Ga0586967_01_3759412_3759831	Rrf2 family cysteine metabolism transcriptional repressor	0.139	0.775	FALSE	NS
Ga0586967_01_1464816_1466099	PTS system cellobiose-specific IIC component	0.138	0.852	FALSE	NS
Ga0586967_01_1967910_1969862	predicted AlkP superfamily phosphohydrolase/phosphomutase	0.138	0.854	FALSE	NS
Ga0586967_01_695938_696762	YfiH family protein	0.138	0.761	FALSE	NS
Ga0586967_01_895825_896556	enterochelin esterase-like enzyme	0.138	0.773	FALSE	NS
Ga0586967_01_1990760_1991389	large subunit ribosomal protein L3	0.137	0.77	FALSE	NS
Ga0586967_01_3929602_3930426	23S rRNA (cytidine1920-2'-O)/16S rRNA (cytidine1409-2'-O)-methyltransferase	0.137	0.796	FALSE	NS
Ga0586967_01_2005139_2005504	large subunit ribosomal protein L7/L12	0.136	0.772	FALSE	NS
Ga0586967_01_3258331_3259614	processive 1,2-diacylglycerol beta-glucosyltransferase	0.135	0.85	FALSE	NS
Ga0586967_01_512649_513908	regulator of sigma E protease	0.135	0.82	FALSE	NS
Ga0586967_01_2260523_2261035	fructose/tagatose bisphosphate aldolase	0.135	0.76	FALSE	NS
Ga0586967_01_3719632_3719940	large subunit ribosomal protein L21	0.135	0.782	FALSE	NS
Ga0586967_01_174117_175166	selenide,water dikinase	0.134	0.794	FALSE	NS
Ga0586967_01_3875514_3875735	uncharacterized protein YqgQ	0.133	0.819	FALSE	NS
Ga0586967_01_2968487_2968702	putative transcriptional regulator	0.132	0.792	FALSE	NS
Ga0586967_01_1204885_1205661	ubiquinone/menaquinone biosynthesis C-methylase UbiE	0.132	0.854	FALSE	NS
Ga0586967_01_1447001_1448146	osmoprotectant transport system ATP-binding protein	0.132	0.817	FALSE	NS
Ga0586967_01_3633532_3634287	TrmH family RNA methyltransferase	0.132	0.783	FALSE	NS
Ga0586967_01_3811480_3812586	ribosome biogenesis GTPase YqeH	0.132	0.795	FALSE	NS
Ga0586967_01_1621345_1621800	nucleotide sugar dehydrogenase	0.13	0.853	FALSE	NS
Ga0586967_01_2999288_3000829	2-isopropylmalate synthase	0.13	0.852	FALSE	NS
Ga0586967_01_3530815_3531294	L-methionine (R)-S-oxide reductase	0.129	0.809	FALSE	NS
Ga0586967_01_3740930_3741451	adenine phosphoribosyltransferase	0.129	0.686	FALSE	NS
Ga0586967_01_1136610_1138034	APA family basic amino acid/polyamine antiporter	0.128	0.856	FALSE	NS
Ga0586967_01_1156260_1157207	mannose-6-phosphate isomerase	0.128	0.771	FALSE	NS
Ga0586967_01_3469031_3469723	tRNA (guanine-N7-)-methyltransferase	0.127	0.805	FALSE	NS
Ga0586967_01_2667046_2668476	major inositol transporter-like SP family MFS transporter	0.126	0.855	FALSE	NS
Ga0586967_01_68394_69098	demethylmenaquinone methyltransferase/2-methoxy-6-polyprenyl-1,4-benzoquinol methylase	0.126	0.825	FALSE	NS
Ga0586967_01_2363960_2364430	serine/threonine-protein kinase RsbW	0.125	0.793	FALSE	NS
Ga0586967_01_3514405_3514932	uncharacterized protein YjgD (DUF1641 family)	0.124	0.817	FALSE	NS
Ga0586967_01_474182_475468	predicted Zn-dependent peptidase	0.124	0.746	FALSE	NS
Ga0586967_01_708269_709624	UDP-N-acetylmuramoylalanine--D-glutamate ligase	0.124	0.812	FALSE	NS
Ga0586967_01_2012993_2013661	serine O-acetyltransferase	0.122	0.852	FALSE	NS
Ga0586967_01_3483871_3484185	thioredoxin-like negative regulator of GroEL	0.122	0.776	FALSE	NS
Ga0586967_01_1625583_1627445	thiamine kinase-like enzyme/choline kinase/predicted transcriptional regulator	0.12	0.83	FALSE	NS
Ga0586967_01_1897180_1897845	degradative hydroxymethylglutaryl-CoA reductase	0.119	0.718	FALSE	NS
Ga0586967_01_433905_434804	5'-3' exonuclease	0.118	0.827	FALSE	NS
Ga0586967_01_115265_116785	carboxypeptidase Taq	0.117	0.723	FALSE	NS
Ga0586967_01_1810734_1811138	acyl-CoA thioester hydrolase	0.117	0.846	FALSE	NS
Ga0586967_01_3926452_3926679	exodeoxyribonuclease VII small subunit	0.117	0.857	FALSE	NS
Ga0586967_01_905976_906758	enoyl-[acyl-carrier protein] reductase I	0.117	0.809	FALSE	NS
Ga0586967_01_3_137	pyruvate/2-oxoglutarate dehydrogenase complex dihydrolipoamide acyltransferase (E2) component	0.114	0.783	FALSE	NS
Ga0586967_01_3285342_3286571	cysteine desulfurase/selenocysteine lyase	0.114	0.769	FALSE	NS
Ga0586967_01_3821095_3822120	DNA polymerase-3 subunit delta	0.114	0.835	FALSE	NS
Ga0586967_01_3370185_3371102	L-arabinose isomerase	0.113	0.838	FALSE	NS
Ga0586967_01_216690_217751	ACR3 family arsenite transporter	0.112	0.829	FALSE	NS
Ga0586967_01_567485_568483	fused signal recognition particle receptor	0.112	0.741	FALSE	NS
Ga0586967_01_1320525_1321184	HAD superfamily hydrolase (TIGR01509 family)	0.109	0.847	FALSE	NS
Ga0586967_01_2006281_2006982	large subunit ribosomal protein L1	0.109	0.8	FALSE	NS
Ga0586967_01_3012305_3014281	methyl-accepting chemotaxis protein	0.108	0.803	FALSE	NS
Ga0586967_01_1893117_1893455	selenium metabolism protein YedF	0.108	0.783	FALSE	NS
Ga0586967_01_2088593_2089222	large subunit ribosomal protein L25	0.108	0.803	FALSE	NS
Ga0586967_01_2360933_2361760	rsbT co-antagonist protein RsbR	0.108	0.761	FALSE	NS
Ga0586967_01_729518_730003	pantetheine-phosphate adenylyltransferase	0.107	0.773	FALSE	NS
Ga0586967_01_980477_983161	putative membrane protein	0.107	0.824	FALSE	NS
Ga0586967_01_2470904_2471680	RpiR family glv operon transcriptional regulator	0.104	0.845	FALSE	NS
Ga0586967_01_1991427_1991735	small subunit ribosomal protein S10	0.104	0.773	FALSE	NS
Ga0586967_01_3781825_3782295	transcription elongation factor GreA	0.104	0.815	FALSE	NS
Ga0586967_01_949037_949894	DegV family protein with EDD domain	0.104	0.813	FALSE	NS
Ga0586967_01_3472642_3473715	putative aminopeptidase FrvX	0.103	0.736	FALSE	NS
Ga0586967_01_1375754_1376668	LCP family protein required for cell wall assembly	0.103	0.793	FALSE	NS
Ga0586967_01_1978776_1979165	small subunit ribosomal protein S11	0.103	0.776	FALSE	NS
Ga0586967_01_950025_950897	NAD(P)-dependent dehydrogenase (short-subunit alcohol dehydrogenase family)	0.103	0.791	FALSE	NS
Ga0586967_01_1983232_1983732	small subunit ribosomal protein S5	0.102	0.767	FALSE	NS
Ga0586967_01_723685_724230	uncharacterized protein	0.102	0.803	FALSE	NS
Ga0586967_01_992122_993303	amidohydrolase	0.102	0.778	FALSE	NS
Ga0586967_01_3662917_3663375	DNA-binding MarR family transcriptional regulator	0.1	0.806	FALSE	NS
Ga0586967_01_3519505_3520764	tyrosyl-tRNA synthetase	0.0991	0.772	FALSE	NS
Ga0586967_01_2929905_2930708	chemotaxis protein MotA	0.0985	0.83	FALSE	NS
Ga0586967_01_3913982_3915043	Xaa-Pro aminopeptidase	0.0981	0.803	FALSE	NS
Ga0586967_01_3655443_3656051	succinate dehydrogenase / fumarate reductase cytochrome b subunit	0.0975	0.856	FALSE	NS
Ga0586967_01_497962_498231	small subunit ribosomal protein S15	0.0975	0.79	FALSE	NS
Ga0586967_01_501541_503592	translation initiation factor IF-2	0.0974	0.763	FALSE	NS
Ga0586967_01_581017_582702	DAK2 domain fusion protein YloV	0.0972	0.776	FALSE	NS
Ga0586967_01_335080_335595	hypothetical protein	0.097	0.855	FALSE	NS
Ga0586967_01_1566615_1569284	hypothetical protein	0.0958	0.762	FALSE	NS
Ga0586967_01_2601312_2603372	PTS system beta-glucosides-specific IIC component	0.0955	0.855	FALSE	NS
Ga0586967_01_1724982_1726475	POT family proton-dependent oligopeptide transporter	0.0954	0.814	FALSE	NS
Ga0586967_01_3941327_3942316	2-oxoisovalerate dehydrogenase E1 component alpha subunit	0.0954	0.81	FALSE	NS
Ga0586967_01_2819330_2820055	ABC-2 type transport system ATP-binding protein	0.0948	0.852	FALSE	NS
Ga0586967_01_2698722_2699324	uncharacterized protein YcnI	0.0945	0.841	FALSE	NS
Ga0586967_01_2853813_2854556	FMN reductase (NADPH)	0.0942	0.805	FALSE	NS
Ga0586967_01_166663_167112	uncharacterized protein YjgD (DUF1641 family)	0.0938	0.811	FALSE	NS
Ga0586967_01_3720295_3720585	large subunit ribosomal protein L27	0.0934	0.815	FALSE	NS
Ga0586967_01_1250064_1250489	nucleotide-binding universal stress UspA family protein	0.0933	0.808	FALSE	NS
Ga0586967_01_114038_115183	putative N6-adenine-specific DNA methylase	0.093	0.813	FALSE	NS
Ga0586967_01_1301021_1302073	6-phosphogluconolactonase	0.0929	0.784	FALSE	NS
Ga0586967_01_488646_489890	aspartate kinase	0.0928	0.817	FALSE	NS
Ga0586967_01_3320291_3320674	kinase-associated protein B	0.0928	0.808	FALSE	NS
Ga0586967_01_167690_168784	glutamate 5-kinase	0.0907	0.852	FALSE	NS
Ga0586967_01_2100065_2100256	small acid-soluble spore protein F (minor alpha/beta-type SASP)	0.0897	0.851	FALSE	NS
Ga0586967_01_3830201_3832027	molecular chaperone DnaK	0.0896	0.813	FALSE	NS
Ga0586967_01_1057172_1060768	CDP-glycerol glycerophosphotransferase	0.0895	0.769	FALSE	NS
Ga0586967_01_1893731_1894909	acetyl-CoA C-acetyltransferase	0.0888	0.833	FALSE	NS
Ga0586967_01_983191_983763	AcrR family transcriptional regulator	0.0888	0.842	FALSE	NS
Ga0586967_01_1151210_1151938	glucosamine-6-phosphate deaminase	0.0882	0.76	FALSE	NS
Ga0586967_01_545279_546868	flagellar M-ring protein FliF	0.0866	0.845	FALSE	NS
Ga0586967_01_2126994_2128919	DNA gyrase subunit B	0.0865	0.798	FALSE	NS
Ga0586967_01_3455223_3457637	leucyl-tRNA synthetase	0.0864	0.767	FALSE	NS
Ga0586967_01_518508_519392	elongation factor Ts	0.086	0.819	FALSE	NS
Ga0586967_01_3539958_3540482	uncharacterized RDD family membrane protein YckC	0.0858	0.846	FALSE	NS
Ga0586967_01_439032_439262	host factor-I protein	0.0853	0.813	FALSE	NS
Ga0586967_01_3549967_3551283	predicted transcriptional regulator	0.0846	0.786	FALSE	NS
Ga0586967_01_44606_44854	ferredoxin	0.0838	0.858	FALSE	NS
Ga0586967_01_1670437_1671273	undecaprenyl-diphosphatase	0.0824	0.831	FALSE	NS
Ga0586967_01_3777994_3778266	uncharacterized protein (UPF0297 family)	0.0813	0.836	FALSE	NS
Ga0586967_01_1904833_1905372	ribosomal-protein-alanine N-acetyltransferase	0.0809	0.854	FALSE	NS
Ga0586967_01_2230897_2231073	Tfp pilus assembly protein PilO	0.0807	0.841	FALSE	NS
Ga0586967_01_3349123_3350271	GntR family transcriptional regulator of arabinose operon	0.079	0.803	FALSE	NS
Ga0586967_01_3636035_3638449	phenylalanyl-tRNA synthetase beta chain	0.0782	0.795	FALSE	NS
Ga0586967_01_3915093_3915650	elongation factor P	0.0778	0.809	FALSE	NS
Ga0586967_01_1901936_1902556	hypothetical protein	0.0773	0.839	FALSE	NS
Ga0586967_01_85932_86795	uncharacterized membrane-anchored protein YitT (DUF2179 family)	0.0773	0.836	FALSE	NS
Ga0586967_01_3832160_3833296	molecular chaperone DnaJ	0.0771	0.847	FALSE	NS
Ga0586967_01_1986974_1987177	large subunit ribosomal protein L29	0.0767	0.813	FALSE	NS
Ga0586967_01_3463024_3464442	succinyl-diaminopimelate desuccinylase	0.0756	0.793	FALSE	NS
Ga0586967_01_1395173_1396264	putative aminopeptidase FrvX	0.0751	0.814	FALSE	NS
Ga0586967_01_3427752_3428201	starvation-inducible DNA-binding protein	0.0747	0.854	FALSE	NS
Ga0586967_01_785750_785974	hypothetical protein	0.0747	0.838	FALSE	NS
Ga0586967_01_58209_58913	cytidylate kinase	0.0746	0.811	FALSE	NS
Ga0586967_01_2356799_2357158	holo-[acyl-carrier protein] synthase	0.0742	0.856	FALSE	NS
Ga0586967_01_2244862_2245548	ABC-2 type transport system ATP-binding protein	0.0721	0.846	FALSE	NS
Ga0586967_01_2296454_2297509	L-threonylcarbamoyladenylate synthase	0.0706	0.853	FALSE	NS
Ga0586967_01_2512070_2513443	23S rRNA (uracil1939-C5)-methyltransferase	0.0705	0.821	FALSE	NS
Ga0586967_01_1784240_1785280	diguanylate cyclase (GGDEF)-like protein	0.0688	0.851	FALSE	NS
Ga0586967_01_2390735_2391289	nicotinamidase-related amidase	0.0688	0.79	FALSE	NS
Ga0586967_01_3324646_3325503	diketogulonate reductase-like aldo/keto reductase	0.0686	0.801	FALSE	NS
Ga0586967_01_3706390_3707391	type IV pilus assembly protein PilM	0.0685	0.8	FALSE	NS
Ga0586967_01_3810959_3811477	HAD superfamily phosphatase (TIGR01668 family)	0.0676	0.845	FALSE	NS
Ga0586967_01_1588040_1589305	uncharacterized protein YgiM (DUF1202 family)	0.0674	0.839	FALSE	NS
Ga0586967_01_1972789_1973226	large subunit ribosomal protein L13	0.0672	0.817	FALSE	NS
Ga0586967_01_2007090_2007515	large subunit ribosomal protein L11	0.0671	0.833	FALSE	NS
Ga0586967_01_434943_436214	cystathionine beta-lyase family protein involved in aluminum resistance	0.0668	0.812	FALSE	NS
Ga0586967_01_1985358_1985897	large subunit ribosomal protein L5	0.0651	0.809	FALSE	NS
Ga0586967_01_164108_165295	oligoribonuclease NrnB/cAMP/cGMP phosphodiesterase (DHH superfamily)	0.0642	0.816	FALSE	NS
Ga0586967_01_3249552_3251444	GH25 family lysozyme M1 (1,4-beta-N-acetylmuramidase)	0.0635	0.844	FALSE	NS
Ga0586967_01_330176_331207	exopolysaccharide biosynthesis predicted pyruvyltransferase EpsI	0.0635	0.846	FALSE	NS
Ga0586967_01_591495_591980	peptide deformylase	0.0629	0.851	FALSE	NS
Ga0586967_01_689920_692688	isoleucyl-tRNA synthetase	0.0617	0.812	FALSE	NS
Ga0586967_01_3485147_3485752	tRNA-binding protein	0.0616	0.818	FALSE	NS
Ga0586967_01_1988264_1988605	large subunit ribosomal protein L22	0.061	0.818	FALSE	NS
Ga0586967_01_3044019_3044201	hypothetical protein	0.061	0.858	FALSE	NS
Ga0586967_01_1790108_1790638	prolyl-tRNA editing enzyme YbaK/EbsC (Cys-tRNA(Pro) deacylase)	0.0609	0.838	FALSE	NS
Ga0586967_01_162411_163106	uncharacterized protein YvpB	0.0599	0.855	FALSE	NS
Ga0586967_01_3301043_3301405	iron-sulfur cluster assembly protein	0.0595	0.84	FALSE	NS
Ga0586967_01_1740273_1740542	ACT domain-containing protein	0.0594	0.853	FALSE	NS
Ga0586967_01_3923701_3924099	N utilization substance protein B	0.0587	0.829	FALSE	NS
Ga0586967_01_101514_102173	endonuclease-3	0.0585	0.822	FALSE	NS
Ga0586967_01_3925119_3926459	exodeoxyribonuclease VII large subunit	0.0584	0.831	FALSE	NS
Ga0586967_01_1649891_1650076	uncharacterized protein YjbJ (UPF0337 family)	0.0583	0.86	FALSE	NS
Ga0586967_01_3634985_3636022	phenylalanyl-tRNA synthetase alpha chain	0.0582	0.826	FALSE	NS
Ga0586967_01_2634428_2634709	chromosome segregation ATPase	0.058	0.84	FALSE	NS
Ga0586967_01_3572155_3572988	formamidopyrimidine-DNA glycosylase	0.0568	0.851	FALSE	NS
Ga0586967_01_582718_583080	uncharacterized alkaline shock family protein YloU	0.0566	0.829	FALSE	NS
Ga0586967_01_2254302_2255135	octanoyl-[GcvH]:protein N-octanoyltransferase	0.0561	0.85	FALSE	NS
Ga0586967_01_487670_488542	4-hydroxy-tetrahydrodipicolinate synthase	0.0553	0.818	FALSE	NS
Ga0586967_01_2150497_2151690	3,4-dihydroxy 2-butanone 4-phosphate synthase/GTP cyclohydrolase II	0.0544	0.86	FALSE	NS
Ga0586967_01_3792786_3793364	LemA protein	0.054	0.843	FALSE	NS
Ga0586967_01_3847781_3848581	regulator of PEP synthase PpsR (kinase-PPPase family)	0.0537	0.835	FALSE	NS
Ga0586967_01_3509366_3509866	molybdenum cofactor biosynthesis protein B	0.0535	0.827	FALSE	NS
Ga0586967_01_924953_926014	oligopeptide transport system ATP-binding protein	0.0535	0.839	FALSE	NS
Ga0586967_01_1126567_1126908	predicted nucleotidyltransferase	0.0531	0.858	FALSE	NS
Ga0586967_01_1630511_1631308	lipopolysaccharide cholinephosphotransferase	0.0527	0.829	FALSE	NS
Ga0586967_01_2982856_2983605	two-component system LytT family response regulator	0.0524	0.844	FALSE	NS
Ga0586967_01_3923187_3923597	uncharacterized alkaline shock family protein YloU	0.0523	0.859	FALSE	NS
Ga0586967_01_1123687_1124931	flagellin	0.052	0.847	FALSE	NS
Ga0586967_01_2005552_2006052	large subunit ribosomal protein L10	0.0516	0.828	FALSE	NS
Ga0586967_01_2130577_2130795	ribosome-associated protein	0.0514	0.854	FALSE	NS
Ga0586967_01_2103437_2104222	TatD DNase family protein	0.0513	0.824	FALSE	NS
Ga0586967_01_2166197_2166493	regulatory protein YycI of two-component signal transduction system YycFG	0.0511	0.858	FALSE	NS
Ga0586967_01_1505937_1506389	mannitol/fructose-specific phosphotransferase system IIA component (Ntr-type)	0.0505	0.855	FALSE	NS
Ga0586967_01_3761013_3762128	tRNA-specific 2-thiouridylase	0.0501	0.842	FALSE	NS
Ga0586967_01_3038934_3039959	anthranilate phosphoribosyltransferase	0.0496	0.856	FALSE	NS
Ga0586967_01_3721359_3722651	GTP-binding protein	0.0491	0.826	FALSE	NS
Ga0586967_01_2152428_2152715	small subunit ribosomal protein S6	0.048	0.819	FALSE	NS
Ga0586967_01_2250254_2250514	hypothetical protein	0.048	0.858	FALSE	NS
Ga0586967_01_2098930_2099796	4-diphosphocytidyl-2-C-methyl-D-erythritol kinase	0.0478	0.848	FALSE	NS
Ga0586967_01_918950_920764	oligoendopeptidase F	0.0478	0.824	FALSE	NS
Ga0586967_01_3736223_3738487	SecD/SecF fusion protein	0.0474	0.84	FALSE	NS
Ga0586967_01_1759682_1760674	fructoselysine-6-phosphate deglycase	0.0472	0.852	FALSE	NS
Ga0586967_01_2472151_2472639	PTS system glucose-specific IIA component	0.0471	0.846	FALSE	NS
Ga0586967_01_3172794_3173699	hypothetical protein	0.0468	0.838	FALSE	NS
Ga0586967_01_1637609_1638697	glycosyltransferase involved in cell wall biosynthesis	0.0455	0.844	FALSE	NS
Ga0586967_01_1466112_1466552	hypothetical protein	0.0445	0.859	FALSE	NS
Ga0586967_01_350275_351945	ubiquinone biosynthesis protein	0.0439	0.856	FALSE	NS
Ga0586967_01_3473788_3474312	inosine/xanthosine triphosphatase	0.0437	0.845	FALSE	NS
Ga0586967_01_736972_737451	uncharacterized protein (TIGR00369 family)	0.0435	0.842	FALSE	NS
Ga0586967_01_2160125_2161414	adenylosuccinate synthase	0.0432	0.846	FALSE	NS
Ga0586967_01_1987167_1987601	large subunit ribosomal protein L16	0.043	0.833	FALSE	NS
Ga0586967_01_751198_753042	GTP-binding protein	0.043	0.837	FALSE	NS
Ga0586967_01_409588_410025	DNA-binding MarR family transcriptional regulator	0.0428	0.856	FALSE	NS
Ga0586967_01_134706_134924	uncharacterized protein YneF (UPF0154 family)	0.0425	0.846	FALSE	NS
Ga0586967_01_1741611_1742780	cystathionine beta-lyase	0.042	0.828	FALSE	NS
Ga0586967_01_2042508_2043782	seryl-tRNA synthetase	0.0417	0.846	FALSE	NS
Ga0586967_01_1996518_1996766	large subunit ribosomal protein L7A	0.0404	0.858	FALSE	NS
Ga0586967_01_432183_432602	Mn-dependent DtxR family transcriptional regulator	0.0403	0.85	FALSE	NS
Ga0586967_01_1711538_1712257	L-lactate dehydrogenase complex protein LldG	0.0399	0.858	FALSE	NS
Ga0586967_01_3673231_3674499	ATP-dependent Clp protease ATP-binding subunit ClpX	0.0387	0.843	FALSE	NS
Ga0586967_01_2920723_2921853	cystathionine gamma-lyase/homocysteine desulfhydrase	0.0378	0.843	FALSE	NS
Ga0586967_01_285135_285626	ribosomal protein S18 acetylase RimI-like enzyme	0.0374	0.848	FALSE	NS
Ga0586967_01_61170_62480	GTP-binding protein	0.0374	0.846	FALSE	NS
Ga0586967_01_67255_67485	transcription attenuation protein (tryptophan RNA-binding attenuator protein)	0.0373	0.846	FALSE	NS
Ga0586967_01_1042815_1043405	ATP-dependent Clp protease protease subunit	0.0371	0.835	FALSE	NS
Ga0586967_01_534163_535275	flagellar motor switch protein FliN/FliY	0.0363	0.849	FALSE	NS
Ga0586967_01_3120176_3121156	DNA-directed RNA polymerase specialized sigma24 family protein	0.0361	0.846	FALSE	NS
Ga0586967_01_884486_885826	bleomycin hydrolase	0.0358	0.846	FALSE	NS
Ga0586967_01_2974067_2976283	putative membrane protein	0.0353	0.859	FALSE	NS
Ga0586967_01_2087522_2088079	PTH1 family peptidyl-tRNA hydrolase	0.0353	0.841	FALSE	NS
Ga0586967_01_2143369_2144229	ParB family chromosome partitioning protein	0.0345	0.842	FALSE	NS
Ga0586967_01_22440_23333	integrase/recombinase XerD	0.0344	0.855	FALSE	NS
Ga0586967_01_1988623_1988901	small subunit ribosomal protein S19	0.0342	0.844	FALSE	NS
Ga0586967_01_2473777_2474319	uncharacterized protein YebE (UPF0316 family)	0.0341	0.849	FALSE	NS
Ga0586967_01_2259830_2260492	Zn-dependent protease	0.0335	0.857	FALSE	NS
Ga0586967_01_2998273_2999301	ketol-acid reductoisomerase	0.0325	0.857	FALSE	NS
Ga0586967_01_1104577_1105440	uncharacterized membrane-anchored protein YitT (DUF2179 family)	0.0321	0.859	FALSE	NS
Ga0586967_01_3154439_3154921	thiol-disulfide isomerase/thioredoxin	0.0319	0.851	FALSE	NS
Ga0586967_01_618268_618858	dihydroxyacetone kinase-like protein	0.0311	0.859	FALSE	NS
Ga0586967_01_2146048_2146959	small-conductance mechanosensitive channel	0.0308	0.857	FALSE	NS
Ga0586967_01_778118_778585	hypothetical protein	0.0304	0.854	FALSE	NS
Ga0586967_01_471988_472779	hypothetical protein	0.0303	0.843	FALSE	NS
Ga0586967_01_84584_85270	Zn-dependent membrane protease YugP	0.0302	0.853	FALSE	NS
Ga0586967_01_3868787_3870964	cell division protein FtsI/penicillin-binding protein 2	0.0292	0.856	FALSE	NS
Ga0586967_01_1398321_1399268	phosphonate transport system substrate-binding protein	0.0286	0.849	FALSE	NS
Ga0586967_01_944009_946591	ATP-dependent Clp protease ATP-binding subunit ClpB	0.0275	0.854	FALSE	NS
Ga0586967_01_695264_695941	pyridoxal phosphate enzyme (YggS family)	0.0267	0.844	FALSE	NS
Ga0586967_01_254970_255569	hypothetical protein	0.0266	0.856	FALSE	NS
Ga0586967_01_2104365_2106332	methionyl-tRNA synthetase	0.0253	0.84	FALSE	NS
Ga0586967_01_418234_418656	peptide-methionine (R)-S-oxide reductase	0.0236	0.854	FALSE	NS
Ga0586967_01_1908425_1909420	luciferase family oxidoreductase group 1	0.0235	0.856	FALSE	NS
Ga0586967_01_3069297_3070571	uncharacterized membrane protein YgaE (UPF0421/DUF939 family)	0.0231	0.861	FALSE	NS
Ga0586967_01_1709368_1710087	L-lactate dehydrogenase complex protein LldE	0.0219	0.855	FALSE	NS
Ga0586967_01_3212692_3214245	ATPase subunit of ABC transporter with duplicated ATPase domains	0.0219	0.86	FALSE	NS
Ga0586967_01_1043968_1044921	DNA-binding protein WhiA	0.0215	0.857	FALSE	NS
Ga0586967_01_2188454_2189632	plasmid segregation protein ParM	0.021	0.843	FALSE	NS
Ga0586967_01_1982568_1983008	large subunit ribosomal protein L15	0.0209	0.851	FALSE	NS
Ga0586967_01_588409_589161	serine/threonine protein phosphatase PrpC	0.0206	0.852	FALSE	NS
Ga0586967_01_3144162_3145292	epoxyqueuosine reductase	0.0195	0.86	FALSE	NS
Ga0586967_01_617898_618275	PTS hybrid protein	0.0177	0.861	FALSE	NS
Ga0586967_01_3596263_3596904	translation initiation factor IF-3	0.0171	0.854	FALSE	NS
Ga0586967_01_2016284_2016964	2-C-methyl-D-erythritol 4-phosphate cytidylyltransferase	0.0168	0.857	FALSE	NS
Ga0586967_01_1525510_1526604	DUF917 family protein	0.016	0.861	FALSE	NS
Ga0586967_01_75514_76614	prephenate dehydrogenase	0.0141	0.859	FALSE	NS
Ga0586967_01_3561744_3563504	pyruvate kinase	0.0126	0.851	FALSE	NS
Ga0586967_01_2034445_2035041	recombination protein RecR	0.0126	0.861	FALSE	NS
Ga0586967_01_2578604_2580481	molecular chaperone HtpG	0.0123	0.856	FALSE	NS
Ga0586967_01_3833319_3834257	ribosomal protein L11 methyltransferase	0.0121	0.86	FALSE	NS
Ga0586967_01_235166_235543	DNA-binding PadR family transcriptional regulator	0.0112	0.858	FALSE	NS
Ga0586967_01_1064210_1064608	glycerol-3-phosphate cytidylyltransferase	0.0109	0.855	FALSE	NS
Ga0586967_01_2354083_2355510	ATP-dependent RNA helicase DeaD	0.0102	0.856	FALSE	NS
Ga0586967_01_536382_536804	flagellar FliL protein	0.00997	0.858	FALSE	NS
Ga0586967_01_618877_619869	dihydroxyacetone kinase-like protein	0.00993	0.861	FALSE	NS
Ga0586967_01_3711994_3713010	rod shape-determining protein MreB	0.00893	0.855	FALSE	NS
Ga0586967_01_1327328_1327819	VanZ family protein	0.00877	0.861	FALSE	NS
Ga0586967_01_332840_333259	DNA-binding transcriptional ArsR family regulator	0.00833	0.862	FALSE	NS
Ga0586967_01_3654550_3655014	predicted hydrocarbon binding protein	0.00813	0.857	FALSE	NS
Ga0586967_01_2193074_2193916	D-methionine transport system substrate-binding protein	0.00753	0.858	FALSE	NS
Ga0586967_01_3934395_3935180	two-component system response regulator (stage 0 sporulation protein A)	0.00743	0.859	FALSE	NS
Ga0586967_01_3288625_3290043	5'-nucleotidase	0.00733	0.859	FALSE	NS
Ga0586967_01_1146985_1148487	methyl-accepting chemotaxis protein	0.00693	0.859	FALSE	NS
Ga0586967_01_161471_161680	peptide deformylase	0.00657	0.858	FALSE	NS
Ga0586967_01_3678793_3679377	GTP-binding protein	0.0062	0.86	FALSE	NS
Ga0586967_01_3886954_3888075	aminomethyltransferase	0.00537	0.859	FALSE	NS
Ga0586967_01_384862_385638	YidC/Oxa1 family membrane protein insertase	0.00517	0.861	FALSE	NS
Ga0586967_01_1903239_1903643	mutator protein MutT	0.00503	0.862	FALSE	NS
Ga0586967_01_2936000_2937061	Ca2+:H+ antiporter	0.00477	0.861	FALSE	NS
Ga0586967_01_2472896_2473624	predicted DsbA family dithiol-disulfide isomerase	0.0037	0.861	FALSE	NS
Ga0586967_01_764264_765931	ribonuclease J	0.0034	0.86	FALSE	NS
Ga0586967_01_85423_85905	uncharacterized membrane protein	0.00317	0.862	FALSE	NS
Ga0586967_01_2286927_2287574	transaldolase	0.00283	0.861	FALSE	NS
Ga0586967_01_3068273_3069142	DNA-binding MurR/RpiR family transcriptional regulator	0.00243	0.861	FALSE	NS
Ga0586967_01_2066197_2067078	molecular chaperone Hsp33	-0.00127	0.862	FALSE	NS
Ga0586967_01_1187554_1188627	Xaa-Pro aminopeptidase	-0.00167	0.862	FALSE	NS
Ga0586967_01_3699604_3700311	uncharacterized protein YrrD	-0.00193	0.862	FALSE	NS
Ga0586967_01_2589703_2590425	ABC-type polar amino acid transport system ATPase subunit	-0.00223	0.862	FALSE	NS
Ga0586967_01_3705824_3706297	type IV pilus assembly protein PilA	-0.00267	0.861	FALSE	NS
Ga0586967_01_2135789_2136412	spoIIIJ-associated protein	-0.00313	0.861	FALSE	NS
Ga0586967_01_1987604_1988260	small subunit ribosomal protein S3	-0.00343	0.861	FALSE	NS
Ga0586967_01_3492131_3492508	gas vesicle protein	-0.0036	0.861	FALSE	NS
Ga0586967_01_2919303_2919773	S-ribosylhomocysteine lyase	-0.00433	0.86	FALSE	NS
Ga0586967_01_2000651_2004211	DNA-directed RNA polymerase subunit beta	-0.0045	0.859	FALSE	NS
Ga0586967_01_3445150_3445956	lysophospholipase	-0.00463	0.861	FALSE	NS
Ga0586967_01_1129951_1131567	flagellar hook-associated protein 1 FlgK	-0.0049	0.861	FALSE	NS
Ga0586967_01_565270_565542	small subunit ribosomal protein S16	-0.00627	0.859	FALSE	NS
Ga0586967_01_3656123_3657874	succinate dehydrogenase / fumarate reductase flavoprotein subunit	-0.00663	0.86	FALSE	NS
Ga0586967_01_811827_812693	NAD(P)-dependent dehydrogenase (short-subunit alcohol dehydrogenase family)	-0.00707	0.859	FALSE	NS
Ga0586967_01_2593883_2594590	inhibitor of KinA	-0.00727	0.86	FALSE	NS
Ga0586967_01_3061812_3062345	protein associated with RNAse G/E	-0.00727	0.861	FALSE	NS
Ga0586967_01_1693767_1694147	uncharacterized integral membrane protein	-0.00763	0.862	FALSE	NS
Ga0586967_01_1073836_1074783	glycosyltransferase involved in cell wall biosynthesis	-0.0079	0.857	FALSE	NS
Ga0586967_01_510596_512305	prolyl-tRNA synthetase	-0.0086	0.858	FALSE	NS
Ga0586967_01_1995495_1995965	small subunit ribosomal protein S7	-0.0095	0.856	FALSE	NS
Ga0586967_01_1247439_1248266	radical SAM/CxCxxxxC motif protein YfkAB	-0.0101	0.859	FALSE	NS
Ga0586967_01_3685364_3686653	glutamate-1-semialdehyde 2,1-aminomutase	-0.0103	0.856	FALSE	NS
Ga0586967_01_1787753_1788856	glycerol dehydrogenase	-0.011	0.856	FALSE	NS
Ga0586967_01_3682416_3683348	hydroxymethylbilane synthase	-0.0113	0.856	FALSE	NS
Ga0586967_01_785089_785355	phosphocarrier protein HPr	-0.0116	0.855	FALSE	NS
Ga0586967_01_2867117_2867926	Cof subfamily protein (haloacid dehalogenase superfamily)	-0.0128	0.855	FALSE	NS
Ga0586967_01_1158122_1158982	predicted RNA-binding protein (virulence factor B family)	-0.0131	0.854	FALSE	NS
Ga0586967_01_3814315_3814884	predicted HD superfamily hydrolase involved in NAD metabolism	-0.0135	0.855	FALSE	NS
Ga0586967_01_1269714_1271168	sodium/pantothenate symporter	-0.014	0.861	FALSE	NS
Ga0586967_01_1297988_1300711	tetratricopeptide (TPR) repeat protein	-0.0149	0.853	FALSE	NS
Ga0586967_01_3551695_3552633	phosphoesterase RecJ-like protein	-0.0155	0.858	FALSE	NS
Ga0586967_01_3671575_3672861	trigger factor	-0.0158	0.854	FALSE	NS
Ga0586967_01_576336_576917	acyl-coenzyme A thioesterase PaaI-like protein	-0.0164	0.859	FALSE	NS
Ga0586967_01_2447332_2448117	DNA-binding IclR family transcriptional regulator	-0.0166	0.861	FALSE	NS
Ga0586967_01_3495344_3496342	LacI family transcriptional regulator	-0.0172	0.85	FALSE	NS
Ga0586967_01_2130946_2132091	DNA polymerase-3 subunit beta	-0.0183	0.857	FALSE	NS
Ga0586967_01_3011095_3012057	phosphoglycerate dehydrogenase-like enzyme	-0.0183	0.857	FALSE	NS
Ga0586967_01_1639284_1640561	glycosyltransferase involved in cell wall biosynthesis	-0.0187	0.857	FALSE	NS
Ga0586967_01_3194019_3196313	ribonuclease R	-0.0193	0.859	FALSE	NS
Ga0586967_01_998020_998382	gas vesicle protein	-0.0198	0.853	FALSE	NS
Ga0586967_01_505461_505928	ribosome maturation factor RimP	-0.0199	0.853	FALSE	NS
Ga0586967_01_2109566_2110393	cell fate regulator YaaT (PSP1 superfamily)	-0.0208	0.854	FALSE	NS
Ga0586967_01_1589442_1590599	uncharacterized protein YgiM (DUF1202 family)	-0.0213	0.853	FALSE	NS
Ga0586967_01_2040534_2041172	deoxyguanosine kinase	-0.0217	0.856	FALSE	NS
Ga0586967_01_1084712_1085404	two-component system alkaline phosphatase synthesis response regulator PhoP	-0.0219	0.852	FALSE	NS
Ga0586967_01_2963225_2963719	membrane protein YdbS with pleckstrin-like domain	-0.0222	0.856	FALSE	NS
Ga0586967_01_2409439_2409663	TusA-related sulfurtransferase	-0.0223	0.86	FALSE	NS
Ga0586967_01_2879005_2880087	isopentenyl-diphosphate delta-isomerase	-0.0227	0.859	FALSE	NS
Ga0586967_01_3825205_3827040	GTP-binding protein LepA	-0.0238	0.853	FALSE	NS
Ga0586967_01_1985923_1986207	large subunit ribosomal protein L24	-0.0241	0.85	FALSE	NS
Ga0586967_01_3192814_3193047	preprotein translocase subunit SecG	-0.0243	0.848	FALSE	NS
Ga0586967_01_72823_73905	3-dehydroquinate synthase	-0.0243	0.854	FALSE	NS
Ga0586967_01_3610922_3611587	7-cyano-7-deazaguanine synthase	-0.0244	0.851	FALSE	NS
Ga0586967_01_737552_738571	uncharacterized protein YkwD	-0.0247	0.857	FALSE	NS
Ga0586967_01_3005340_3006470	phosphoglycolate phosphatase-like HAD superfamily hydrolase	-0.025	0.857	FALSE	NS
Ga0586967_01_2910269_2911183	uncharacterized protein YpuA (DUF1002 family)	-0.0253	0.845	FALSE	NS
Ga0586967_01_3574442_3575476	glyceraldehyde 3-phosphate dehydrogenase	-0.0254	0.86	FALSE	NS
Ga0586967_01_3442204_3444438	asparagine synthase (glutamine-hydrolysing)	-0.0261	0.844	FALSE	NS
Ga0586967_01_3690924_3693569	valyl-tRNA synthetase	-0.0262	0.848	FALSE	NS
Ga0586967_01_2017031_2018116	uncharacterized protein YacL	-0.0274	0.859	FALSE	NS
Ga0586967_01_2458606_2460588	PTS system beta-glucosides-specific IIC component	-0.0275	0.858	FALSE	NS
Ga0586967_01_3296330_3296833	phosphatidylglycerophosphatase A	-0.0279	0.855	FALSE	NS
Ga0586967_01_553021_555096	DNA topoisomerase-1	-0.0285	0.852	FALSE	NS
Ga0586967_01_86947_87291	NTP pyrophosphatase (non-canonical NTP hydrolase)	-0.0287	0.854	FALSE	NS
Ga0586967_01_3248069_3249085	biotin synthase	-0.029	0.859	FALSE	NS
Ga0586967_01_1101425_1102309	cell division transport system permease protein	-0.0299	0.846	FALSE	NS
Ga0586967_01_2969763_2971454	methyl-accepting chemotaxis protein	-0.0317	0.856	FALSE	NS
Ga0586967_01_2083479_2087018	transcription-repair coupling factor (superfamily II helicase)	-0.0318	0.847	FALSE	NS
Ga0586967_01_117331_117918	xanthine phosphoribosyltransferase	-0.0318	0.839	FALSE	NS
Ga0586967_01_51843_53120	glutamate dehydrogenase	-0.0322	0.846	FALSE	NS
Ga0586967_01_2782314_2784365	catalase	-0.0325	0.854	FALSE	NS
Ga0586967_01_705806_706972	UDP-N-acetylglucosamine--N-acetylmuramyl-(pentapeptide) pyrophosphoryl-undecaprenol N-acetylglucosamine transferase	-0.0325	0.844	FALSE	NS
Ga0586967_01_1279344_1280093	NitT/TauT family transport system ATP-binding protein	-0.0327	0.857	FALSE	NS
Ga0586967_01_1005707_1006936	exonuclease SbcD	-0.0333	0.852	FALSE	NS
Ga0586967_01_113006_113308	DivIVA domain-containing protein	-0.034	0.844	FALSE	NS
Ga0586967_01_2344948_2346753	cyclomaltodextrinase	-0.0341	0.849	FALSE	NS
Ga0586967_01_2883_4004	tripeptide aminopeptidase	-0.0343	0.841	FALSE	NS
Ga0586967_01_1603704_1607552	hypothetical protein	-0.0344	0.852	FALSE	NS
Ga0586967_01_711043_712500	UDP-N-acetylmuramoyl-L-alanyl-D-glutamate--2,6-diaminopimelate ligase	-0.0346	0.837	FALSE	NS
Ga0586967_01_3871011_3871367	hypothetical protein	-0.0349	0.852	FALSE	NS
Ga0586967_01_1935141_1936493	phosphoglucosamine mutase	-0.037	0.837	FALSE	NS
Ga0586967_01_2979171_2980187	L-asparaginase	-0.0375	0.838	FALSE	NS
Ga0586967_01_2695447_2696370	ribokinase	-0.0378	0.849	FALSE	NS
Ga0586967_01_1896555_1897208	degradative hydroxymethylglutaryl-CoA reductase	-0.0384	0.84	FALSE	NS
Ga0586967_01_3440762_3441970	S-adenosylmethionine synthetase	-0.0393	0.845	FALSE	NS
Ga0586967_01_3684371_3685348	porphobilinogen synthase	-0.0394	0.828	FALSE	NS
Ga0586967_01_922317_922976	adapter protein MecA 1/2	-0.0402	0.844	FALSE	NS
Ga0586967_01_574273_575211	[acyl-carrier-protein] S-malonyltransferase	-0.0416	0.84	FALSE	NS
Ga0586967_01_1730574_1731506	myo-inositol catabolism protein IolS	-0.0418	0.845	FALSE	NS
Ga0586967_01_3741673_3743862	guanosine-3',5'-bis(diphosphate) 3'-pyrophosphohydrolase	-0.042	0.847	FALSE	NS
Ga0586967_01_1756567_1756980	mannose/fructose-specific phosphotransferase system component IIA	-0.0421	0.859	FALSE	NS
Ga0586967_01_2293485_2294555	peptide chain release factor 1	-0.0424	0.833	FALSE	NS
Ga0586967_01_124299_124688	MerR family glutamine synthetase transcriptional repressor	-0.0431	0.844	FALSE	NS
Ga0586967_01_2008558_2008743	preprotein translocase subunit SecE	-0.0442	0.852	FALSE	NS
Ga0586967_01_3603681_3604235	chromate reductase	-0.0451	0.839	FALSE	NS
Ga0586967_01_3756672_3757415	NAD(P)-dependent dehydrogenase (short-subunit alcohol dehydrogenase family)	-0.0453	0.83	FALSE	NS
Ga0586967_01_3294976_3295416	uncharacterized protein YutE (UPF0331/DUF86 family)	-0.0468	0.842	FALSE	NS
Ga0586967_01_102261_104987	penicillin-binding protein 1A	-0.0474	0.838	FALSE	NS
Ga0586967_01_3298320_3298556	Fe-S cluster biogenesis protein NfuA	-0.0475	0.846	FALSE	NS
Ga0586967_01_1319562_1320473	LCP family protein required for cell wall assembly	-0.0487	0.854	FALSE	NS
Ga0586967_01_464767_465567	metallophosphoesterase (TIGR00282 family)	-0.0498	0.842	FALSE	NS
Ga0586967_01_3921812_3923161	acetyl-CoA carboxylase biotin carboxylase subunit	-0.0504	0.822	FALSE	NS
Ga0586967_01_1993367_1995445	elongation factor G	-0.0507	0.831	FALSE	NS
Ga0586967_01_1918319_1920073	methyl-accepting chemotaxis protein	-0.0515	0.854	FALSE	NS
Ga0586967_01_1674771_1676309	glycyl-tRNA synthetase	-0.0518	0.827	FALSE	NS
Ga0586967_01_1710111_1711541	L-lactate dehydrogenase complex protein LldF	-0.0526	0.829	FALSE	NS
Ga0586967_01_2886318_2887073	CRISPR-associated endoribonuclease Cas6	-0.0531	0.838	FALSE	NS
Ga0586967_01_783368_785089	phosphotransferase system enzyme I (PtsI)	-0.0533	0.816	FALSE	NS
Ga0586967_01_1155263_1156168	homoserine O-succinyltransferase	-0.0534	0.841	FALSE	NS
Ga0586967_01_2319951_2320376	3-hydroxyacyl-[acyl-carrier-protein] dehydratase	-0.0535	0.806	FALSE	NS
Ga0586967_01_2301488_2302732	glycine hydroxymethyltransferase	-0.054	0.831	FALSE	NS
Ga0586967_01_2536607_2537380	meso-butanediol dehydrogenase/(S,S)-butanediol dehydrogenase/diacetyl reductase	-0.0545	0.829	FALSE	NS
Ga0586967_01_3844906_3845814	GTP-binding protein Era	-0.0551	0.85	FALSE	NS
Ga0586967_01_719323_720942	bacillithiol biosynthesis cysteine-adding enzyme BshC	-0.0562	0.845	FALSE	NS
Ga0586967_01_3535605_3536813	thiamine biosynthesis protein ThiI	-0.0575	0.837	FALSE	NS
Ga0586967_01_565638_566981	signal recognition particle subunit SRP54	-0.0586	0.79	FALSE	NS
Ga0586967_01_1980576_1981226	adenylate kinase	-0.059	0.816	FALSE	NS
Ga0586967_01_3815235_3815981	SAM-dependent methyltransferase	-0.0596	0.825	FALSE	NS
Ga0586967_01_1000383_1001255	foldase protein PrsA	-0.0598	0.829	FALSE	NS
Ga0586967_01_2671745_2672509	DeoR family myo-inositol catabolism operon transcriptional repressor	-0.0601	0.825	FALSE	NS
Ga0586967_01_2153322_2153561	small subunit ribosomal protein S18	-0.0613	0.837	FALSE	NS
Ga0586967_01_53278_54261	thioredoxin reductase (NADPH)	-0.0625	0.845	FALSE	NS
Ga0586967_01_2881748_2882335	nitroreductase	-0.0628	0.816	FALSE	NS
Ga0586967_01_702192_703325	cell division protein FtsZ	-0.0629	0.838	FALSE	NS
Ga0586967_01_3791069_3791767	VIT1/CCC1 family predicted Fe2+/Mn2+ transporter	-0.0633	0.817	FALSE	NS
Ga0586967_01_3749809_3751092	histidyl-tRNA synthetase	-0.0637	0.811	FALSE	NS
Ga0586967_01_2495941_2496369	NAD-dependent DNA ligase	-0.064	0.836	FALSE	NS
Ga0586967_01_254178_254924	DNA-binding transcriptional MerR regulator	-0.065	0.849	FALSE	NS
Ga0586967_01_3491582_3492112	uncharacterized protein YoxC	-0.0653	0.818	FALSE	NS
Ga0586967_01_3600472_3600963	lactoylglutathione lyase family protein	-0.0669	0.822	FALSE	NS
Ga0586967_01_3835022_3836374	threonylcarbamoyladenosine tRNA methylthiotransferase MtaB	-0.0674	0.81	FALSE	NS
Ga0586967_01_2309346_2310767	F-type H+-transporting ATPase subunit beta	-0.0686	0.801	FALSE	NS
Ga0586967_01_363473_364585	histidinol dehydrogenase	-0.0687	0.857	FALSE	NS
Ga0586967_01_517096_517656	ribosome recycling factor	-0.0688	0.813	FALSE	NS
Ga0586967_01_548598_549377	transcriptional pleiotropic repressor	-0.0695	0.791	FALSE	NS
Ga0586967_01_2486736_2487986	phosphoribosylamine--glycine ligase	-0.0696	0.825	FALSE	NS
Ga0586967_01_1996925_2000518	DNA-directed RNA polymerase subunit beta'	-0.0701	0.779	FALSE	NS
Ga0586967_01_2063871_2064707	dihydropteroate synthase	-0.0707	0.805	FALSE	NS
Ga0586967_01_792764_794281	two-component system, sporulation sensor kinase E	-0.0709	0.855	FALSE	NS
Ga0586967_01_165447_166628	NADH dehydrogenase	-0.0721	0.832	FALSE	NS
Ga0586967_01_1105579_1106562	peptide chain release factor 2	-0.0722	0.795	FALSE	NS
Ga0586967_01_3493008_3494084	3-deoxy-7-phosphoheptulonate synthase/chorismate mutase	-0.0723	0.822	FALSE	NS
Ga0586967_01_1064985_1067849	excinuclease ABC subunit A	-0.0736	0.8	FALSE	NS
Ga0586967_01_3649545_3650492	electron transfer flavoprotein alpha subunit	-0.0742	0.848	FALSE	NS
Ga0586967_01_2591457_2591906	peroxiredoxin-like protein	-0.0743	0.849	FALSE	NS
Ga0586967_01_1164259_1165254	UDP-glucose 4-epimerase	-0.0744	0.8	FALSE	NS
Ga0586967_01_1302285_1302593	uncharacterized protein (TIGR00106 family)	-0.0745	0.836	FALSE	NS
Ga0586967_01_732599_733069	Rrf2 family protein	-0.0747	0.831	FALSE	NS
Ga0586967_01_3557096_3558328	malate dehydrogenase (oxaloacetate-decarboxylating)	-0.075	0.786	FALSE	NS
Ga0586967_01_595750_595956	DNA-directed RNA polymerase subunit omega	-0.075	0.829	FALSE	NS
Ga0586967_01_2281919_2282320	GntR family transcriptional regulator	-0.0755	0.831	FALSE	NS
Ga0586967_01_2064937_2065863	cysteine synthase A	-0.0765	0.799	FALSE	NS
Ga0586967_01_3095633_3096313	predicted DNA-binding protein YlxM (UPF0122 family)	-0.0767	0.832	FALSE	NS
Ga0586967_01_3588275_3588733	transcriptional repressor NrdR	-0.0768	0.797	FALSE	NS
Ga0586967_01_323208_323522	iron-sulfur cluster insertion protein	-0.0774	0.834	FALSE	NS
Ga0586967_01_276618_277274	MOSC domain-containing protein YiiM	-0.0774	0.825	FALSE	NS
Ga0586967_01_970736_971722	lipoate-protein ligase A	-0.0776	0.808	FALSE	NS
Ga0586967_01_1436912_1437076	hypothetical protein	-0.0777	0.857	FALSE	NS
Ga0586967_01_3423129_3424583	O-succinylbenzoic acid--CoA ligase	-0.079	0.856	FALSE	NS
Ga0586967_01_3670419_3671411	tetratricopeptide (TPR) repeat protein	-0.079	0.847	FALSE	NS
Ga0586967_01_2503077_2504534	aspartyl-tRNA(Asn)/glutamyl-tRNA(Gln) amidotransferase subunit A	-0.0797	0.823	FALSE	NS
Ga0586967_01_3943336_3944475	2-oxoisovalerate dehydrogenase E2 component (dihydrolipoyl transacylase)	-0.0814	0.779	FALSE	NS
Ga0586967_01_359853_360095	TusA-related sulfurtransferase	-0.0824	0.859	FALSE	NS
Ga0586967_01_911730_912314	uncharacterized protein YjbK	-0.0827	0.859	FALSE	NS
Ga0586967_01_2035399_2037090	DNA polymerase-3 subunit gamma/tau	-0.083	0.818	FALSE	NS
Ga0586967_01_703414_704703	cell division protein FtsA	-0.0832	0.797	FALSE	NS
Ga0586967_01_575228_576379	glycerol-3-phosphate acyltransferase PlsX	-0.0836	0.814	FALSE	NS
Ga0586967_01_1986690_1986953	small subunit ribosomal protein S17	-0.0845	0.83	FALSE	NS
Ga0586967_01_141519_141719	CspA family cold shock protein	-0.0846	0.845	FALSE	NS
Ga0586967_01_3323629_3324471	diketogulonate reductase-like aldo/keto reductase	-0.0846	0.79	FALSE	NS
Ga0586967_01_672667_673776	hypothetical protein	-0.0855	0.854	FALSE	NS
Ga0586967_01_549492_550595	ATP-dependent HslUV protease ATP-binding subunit HslU	-0.0856	0.794	FALSE	NS
Ga0586967_01_1657355_1658152	LCP family protein required for cell wall assembly	-0.0857	0.824	FALSE	NS
Ga0586967_01_778717_779619	two-component system chemotaxis response regulator CheV	-0.0857	0.815	FALSE	NS
Ga0586967_01_3281539_3281922	glycine cleavage system H protein	-0.0858	0.837	FALSE	NS
Ga0586967_01_19030_19578	ADP-ribose pyrophosphatase	-0.0862	0.802	FALSE	NS
Ga0586967_01_2230337_2230822	Cys-tRNA(Pro)/Cys-tRNA(Cys) deacylase	-0.0862	0.809	FALSE	NS
Ga0586967_01_2940955_2942334	23S rRNA (uracil1939-C5)-methyltransferase	-0.0867	0.835	FALSE	NS
Ga0586967_01_519524_520279	small subunit ribosomal protein S2	-0.0867	0.811	FALSE	NS
Ga0586967_01_1248263_1248592	radical SAM/CxCxxxxC motif protein YfkAB	-0.0883	0.841	FALSE	NS
Ga0586967_01_1984150_1984686	large subunit ribosomal protein L6	-0.0886	0.797	FALSE	NS
Ga0586967_01_3077577_3078869	glutamate-1-semialdehyde 2,1-aminomutase	-0.0888	0.775	FALSE	NS
Ga0586967_01_1024349_1024648	flagellar biosynthesis/type III secretory pathway protein FliH	-0.0895	0.853	FALSE	NS
Ga0586967_01_1352509_1353684	cystathionine beta-lyase	-0.0896	0.858	FALSE	NS
Ga0586967_01_161098_161532	peptide deformylase	-0.0897	0.817	FALSE	NS
Ga0586967_01_973192_974640	lactaldehyde dehydrogenase/glycolaldehyde dehydrogenase	-0.0913	0.853	FALSE	NS
Ga0586967_01_3600978_3601964	NADPH2:quinone reductase	-0.0924	0.814	FALSE	NS
Ga0586967_01_1521614_1521970	predicted DNA-binding protein (MmcQ/YjbR family)	-0.093	0.858	FALSE	NS
Ga0586967_01_1640594_1642636	GDP-mannose 4,6-dehydratase	-0.0936	0.75	FALSE	NS
Ga0586967_01_2164927_2166210	regulatory protein YycH of two-component signal transduction system YycFG	-0.0945	0.786	FALSE	NS
Ga0586967_01_687870_688781	23S rRNA pseudouridine1911/1915/1917 synthase	-0.0948	0.801	FALSE	NS
Ga0586967_01_3293582_3294502	lipoic acid synthetase	-0.095	0.796	FALSE	NS
Ga0586967_01_2112958_2114445	arginine/lysine/ornithine decarboxylase	-0.0963	0.782	FALSE	NS
Ga0586967_01_1979790_1980008	translation initiation factor IF-1	-0.0975	0.832	FALSE	NS
Ga0586967_01_3319673_3319936	flagellar biosynthesis/type III secretory pathway protein FliH	-0.0978	0.81	FALSE	NS
Ga0586967_01_2377337_2378353	N6-L-threonylcarbamoyladenine synthase	-0.098	0.798	FALSE	NS
Ga0586967_01_3329545_3330894	glucose-6-phosphate isomerase	-0.0983	0.757	FALSE	NS
Ga0586967_01_3208701_3208922	hypothetical protein	-0.0986	0.758	FALSE	NS
Ga0586967_01_3854124_3855242	dinuclear metal center YbgI/SA1388 family protein	-0.0988	0.762	FALSE	NS
Ga0586967_01_217779_218126	ArsR family transcriptional regulator	-0.0997	0.836	FALSE	NS
Ga0586967_01_119275_120114	regulator of protease activity HflC (stomatin/prohibitin superfamily)	-0.101	0.813	FALSE	NS
Ga0586967_01_768516_769355	DNA-binding transcriptional LysR family regulator	-0.101	0.855	FALSE	NS
Ga0586967_01_208223_208627	DNA-binding transcriptional ArsR family regulator	-0.102	0.849	FALSE	NS
Ga0586967_01_1977650_1978594	DNA-directed RNA polymerase subunit alpha	-0.103	0.792	FALSE	NS
Ga0586967_01_2070194_2070742	hypoxanthine phosphoribosyltransferase	-0.104	0.748	FALSE	NS
Ga0586967_01_2147308_2148408	GTP-binding protein YchF	-0.104	0.818	FALSE	NS
Ga0586967_01_3271975_3272295	thioredoxin 1	-0.104	0.798	FALSE	NS
Ga0586967_01_1115929_1116297	flagellar protein FlaG	-0.105	0.854	FALSE	NS
Ga0586967_01_2595575_2596342	UPF0271 protein	-0.105	0.825	FALSE	NS
Ga0586967_01_1471851_1472864	NADPH-dependent curcumin reductase CurA	-0.106	0.797	FALSE	NS
Ga0586967_01_1487257_1488174	predicted oxidoreductase	-0.106	0.817	FALSE	NS
Ga0586967_01_313021_314265	aminopeptidase	-0.106	0.739	FALSE	NS
Ga0586967_01_3327714_3328100	general stress protein 13	-0.106	0.84	FALSE	NS
Ga0586967_01_693051_693566	cell division initiation protein	-0.107	0.763	FALSE	NS
Ga0586967_01_15177_16385	uncharacterized protein YaaN involved in tellurite resistance	-0.108	0.803	FALSE	NS
Ga0586967_01_430185_431870	formate--tetrahydrofolate ligase	-0.108	0.811	FALSE	NS
Ga0586967_01_2022518_2023585	protein arginine kinase	-0.109	0.811	FALSE	NS
Ga0586967_01_2132293_2133642	chromosomal replication initiator protein	-0.109	0.77	FALSE	NS
Ga0586967_01_3754317_3755093	tRNA A37 threonylcarbamoyladenosine dehydratase	-0.109	0.833	FALSE	NS
Ga0586967_01_586313_588409	serine/threonine protein kinase	-0.109	0.837	FALSE	NS
Ga0586967_01_1669181_1669453	predicted PurR-regulated permease PerM	-0.11	0.777	FALSE	NS
Ga0586967_01_978274_979080	DeoR/GlpR family transcriptional regulator of sugar metabolism	-0.11	0.804	FALSE	NS
Ga0586967_01_1989828_1990112	large subunit ribosomal protein L23	-0.111	0.745	FALSE	NS
Ga0586967_01_3938765_3939868	leucine dehydrogenase	-0.112	0.822	FALSE	NS
Ga0586967_01_930943_931935	tryptophanyl-tRNA synthetase	-0.112	0.817	FALSE	NS
Ga0586967_01_3545865_3546329	nucleotide-binding universal stress UspA family protein	-0.113	0.731	FALSE	NS
Ga0586967_01_1518343_1518555	pyruvate kinase	-0.113	0.819	FALSE	NS
Ga0586967_01_1772861_1773841	diphosphomevalonate decarboxylase	-0.113	0.849	FALSE	NS
Ga0586967_01_66737_67009	DNA-binding protein HU-beta	-0.113	0.774	FALSE	NS
Ga0586967_01_2111860_2112189	uncharacterized protein YaaQ	-0.114	0.841	FALSE	NS
Ga0586967_01_561117_561956	ribosome biogenesis GTPase A	-0.114	0.81	FALSE	NS
Ga0586967_01_890980_891855	fructokinase	-0.114	0.787	FALSE	NS
Ga0586967_01_98088_99275	aspartate aminotransferase	-0.115	0.746	FALSE	NS
Ga0586967_01_1974967_1975836	energy-coupling factor transport system ATP-binding protein	-0.116	0.808	FALSE	NS
Ga0586967_01_2112291_2112944	dTMP kinase	-0.117	0.763	FALSE	NS
Ga0586967_01_1332877_1334622	phosphoglucomutase	-0.117	0.72	FALSE	NS
Ga0586967_01_2108341_2109087	tRNA1(Val) A37 N6-methylase TrmN6	-0.117	0.825	FALSE	NS
Ga0586967_01_2063525_2063893	dihydroneopterin aldolase	-0.118	0.763	FALSE	NS
Ga0586967_01_3283230_3284015	Fe-S cluster assembly ATP-binding protein	-0.12	0.824	FALSE	NS
Ga0586967_01_573513_574256	3-oxoacyl-[acyl-carrier protein] reductase	-0.12	0.731	FALSE	NS
Ga0586967_01_2454936_2455418	chromosome segregation ATPase	-0.121	0.784	FALSE	NS
Ga0586967_01_506075_510403	DNA polymerase-3 subunit alpha (Gram-positive type)	-0.121	0.68	FALSE	NS
Ga0586967_01_19575_20750	uncharacterized protein (TIGR00375 family)	-0.122	0.816	FALSE	NS
Ga0586967_01_224659_225045	predicted Holliday junction resolvase-like endonuclease	-0.122	0.726	FALSE	NS
Ga0586967_01_2305673_2306194	F-type H+-transporting ATPase subunit b	-0.123	0.816	FALSE	NS
Ga0586967_01_2332340_2333407	D-alanine-D-alanine ligase	-0.123	0.775	FALSE	NS
Ga0586967_01_3322104_3323354	hypothetical protein	-0.123	0.746	FALSE	NS
Ga0586967_01_3781036_3781671	uridine kinase	-0.123	0.81	FALSE	NS
Ga0586967_01_2504547_2505980	aspartyl-tRNA(Asn)/glutamyl-tRNA(Gln) amidotransferase subunit B	-0.124	0.745	FALSE	NS
Ga0586967_01_3508350_3509360	cyclic pyranopterin phosphate synthase	-0.124	0.82	FALSE	NS
Ga0586967_01_3812618_3813460	shikimate dehydrogenase	-0.124	0.738	FALSE	NS
Ga0586967_01_1118882_1121302	lon-related putative ATP-dependent protease	-0.125	0.85	FALSE	NS
Ga0586967_01_2699704_2700654	hypothetical protein	-0.125	0.85	FALSE	NS
Ga0586967_01_70231_70677	nucleoside-diphosphate kinase	-0.125	0.695	FALSE	NS
Ga0586967_01_734327_735343	glyceraldehyde 3-phosphate dehydrogenase	-0.125	0.847	FALSE	NS
Ga0586967_01_1001635_1002579	3'-5' exoribonuclease	-0.126	0.719	FALSE	NS
Ga0586967_01_523432_525486	two-component system chemotaxis sensor kinase CheA	-0.126	0.763	FALSE	NS
Ga0586967_01_1070610_1071254	putative hydrolase of HD superfamily	-0.128	0.843	FALSE	NS
Ga0586967_01_2090389_2091765	bifunctional UDP-N-acetylglucosamine pyrophosphorylase/glucosamine-1-phosphate N-acetyltransferase	-0.128	0.739	FALSE	NS
Ga0586967_01_131908_133914	transketolase	-0.129	0.719	FALSE	NS
Ga0586967_01_3538928_3539944	protease-4	-0.129	0.745	FALSE	NS
Ga0586967_01_3184590_3185774	phosphoglycerate kinase	-0.13	0.708	FALSE	NS
Ga0586967_01_1844272_1844991	YebC/PmpR family DNA-binding regulatory protein	-0.131	0.756	FALSE	NS
Ga0586967_01_2020051_2022501	ATP-dependent Clp protease ATP-binding subunit ClpC	-0.131	0.682	FALSE	NS
Ga0586967_01_2973358_2974017	YhgE/Pip-like protein	-0.131	0.848	FALSE	NS
Ga0586967_01_538965_541076	flagellar hook-length control protein FliK	-0.131	0.853	FALSE	NS
Ga0586967_01_59026_60162	small subunit ribosomal protein S1	-0.131	0.716	FALSE	NS
Ga0586967_01_2384153_2385778	chaperonin GroEL	-0.132	0.787	FALSE	NS
Ga0586967_01_2870665_2871195	regulator of cell morphogenesis and NO signaling	-0.132	0.838	FALSE	NS
Ga0586967_01_3295443_3296207	4-nitrophenyl phosphatase	-0.132	0.689	FALSE	NS
Ga0586967_01_2598620_2599267	pyroglutamyl-peptidase	-0.133	0.729	FALSE	NS
Ga0586967_01_3304243_3305238	thioredoxin reductase	-0.133	0.733	FALSE	NS
Ga0586967_01_1167448_1168104	alkylation response protein AidB-like acyl-CoA dehydrogenase	-0.134	0.759	FALSE	NS
Ga0586967_01_1983756_1984118	large subunit ribosomal protein L18	-0.135	0.832	FALSE	NS
Ga0586967_01_1975812_1976660	energy-coupling factor transport system ATP-binding protein	-0.136	0.806	FALSE	NS
Ga0586967_01_683588_684685	carbamoyl-phosphate synthase small subunit	-0.138	0.815	FALSE	NS
Ga0586967_01_1581648_1582403	RpiR family glv operon transcriptional regulator	-0.138	0.847	FALSE	NS
Ga0586967_01_3231666_3232412	dihydrodipicolinate synthase/N-acetylneuraminate lyase	-0.138	0.784	FALSE	NS
Ga0586967_01_3325702_3326733	NADPH2 dehydrogenase	-0.138	0.791	FALSE	NS
Ga0586967_01_3715411_3716220	septum site-determining protein MinD	-0.138	0.651	FALSE	NS
Ga0586967_01_394752_395435	DNA-binding response OmpR family regulator	-0.138	0.74	FALSE	NS
Ga0586967_01_2248672_2249019	tRNA A37 N6-isopentenylltransferase MiaA	-0.14	0.816	FALSE	NS
Ga0586967_01_3094119_3095138	luciferase family oxidoreductase group 1	-0.141	0.737	FALSE	NS
Ga0586967_01_1954823_1956214	cytochrome d ubiquinol oxidase subunit I	-0.142	0.773	FALSE	NS
Ga0586967_01_3125812_3126369	FMN reductase	-0.142	0.821	FALSE	NS
Ga0586967_01_600797_602206	predicted ribosome quality control (RQC) complex YloA/Tae2 family protein	-0.142	0.81	FALSE	NS
Ga0586967_01_762198_763304	pyruvate dehydrogenase E1 component alpha subunit	-0.143	0.767	FALSE	NS
Ga0586967_01_1321531_1322457	cytochrome aa3-600 menaquinol oxidase subunit 2	-0.143	0.71	FALSE	NS
Ga0586967_01_1324428_1325036	cytochrome aa3-600 menaquinol oxidase subunit 3	-0.143	0.777	FALSE	NS
Ga0586967_01_139837_140751	muramoyltetrapeptide carboxypeptidase	-0.143	0.848	FALSE	NS
Ga0586967_01_7985_8527	ribonuclease Z	-0.143	0.789	FALSE	NS
Ga0586967_01_135880_136239	two-component system chemotaxis response regulator CheY	-0.144	0.704	FALSE	NS
Ga0586967_01_2041159_2041827	deoxyadenosine/deoxycytidine kinase	-0.144	0.845	FALSE	NS
Ga0586967_01_3420733_3421536	2-succinyl-6-hydroxy-2,4-cyclohexadiene-1-carboxylate synthase	-0.144	0.819	FALSE	NS
Ga0586967_01_726057_727106	PDZ domain-containing protein	-0.144	0.851	FALSE	NS
Ga0586967_01_76630_77913	3-phosphoshikimate 1-carboxyvinyltransferase	-0.144	0.769	FALSE	NS
Ga0586967_01_1135202_1136044	DegV family protein with EDD domain	-0.145	0.733	FALSE	NS
Ga0586967_01_2124500_2126974	DNA gyrase subunit A	-0.146	0.759	FALSE	NS
Ga0586967_01_1679378_1680496	2,4-dienoyl-CoA reductase-like NADH-dependent reductase (Old Yellow Enzyme family)	-0.147	0.745	FALSE	NS
Ga0586967_01_2878286_2878954	N-acylglucosamine-6-phosphate 2-epimerase	-0.147	0.744	FALSE	NS
Ga0586967_01_693674_694450	RNA-binding protein YlmH	-0.147	0.812	FALSE	NS
Ga0586967_01_2933264_2933491	uncharacterized protein YfkK (UPF0435 family)	-0.148	0.838	FALSE	NS
Ga0586967_01_1728320_1729687	D-serine/D-alanine/glycine transporter	-0.149	0.831	FALSE	NS
Ga0586967_01_2788666_2789433	NAD(P)-dependent dehydrogenase (short-subunit alcohol dehydrogenase family)	-0.149	0.782	FALSE	NS
Ga0586967_01_3045456_3045773	hypothetical protein	-0.149	0.78	FALSE	NS
Ga0586967_01_1937773_1938600	diadenylate cyclase	-0.15	0.8	FALSE	NS
Ga0586967_01_3782467_3783081	cytoskeletal protein RodZ	-0.15	0.796	FALSE	NS
Ga0586967_01_480623_481687	basic membrane protein A	-0.15	0.739	FALSE	NS
Ga0586967_01_3239072_3239959	2-hydroxy-3-oxopropionate reductase	-0.151	0.785	FALSE	NS
Ga0586967_01_1102299_1103069	cell division transport system ATP-binding protein	-0.151	0.833	FALSE	NS
Ga0586967_01_2561498_2561914	uncharacterized protein YutE (UPF0331/DUF86 family)	-0.151	0.788	FALSE	NS
Ga0586967_01_3266683_3269844	HAE1 family hydrophobic/amphiphilic exporter-1	-0.151	0.776	FALSE	NS
Ga0586967_01_595958_596575	guanylate kinase	-0.153	0.763	FALSE	NS
Ga0586967_01_1067836_1069836	excinuclease ABC subunit B	-0.154	0.631	FALSE	NS
Ga0586967_01_1379692_1380402	GntR family transcriptional repressor for pyruvate dehydrogenase complex	-0.154	0.751	FALSE	NS
Ga0586967_01_2285767_2286624	fructose-bisphosphate aldolase class II	-0.154	0.632	FALSE	NS
Ga0586967_01_3218889_3219911	ureidoglycolate dehydrogenase (NAD+)	-0.154	0.852	FALSE	NS
Ga0586967_01_3464533_3465399	D-alanine transaminase	-0.154	0.694	FALSE	NS
Ga0586967_01_1045978_1046868	UPF0042 nucleotide-binding protein	-0.156	0.797	FALSE	NS
Ga0586967_01_1729918_1730484	nitroreductase	-0.156	0.739	FALSE	NS
Ga0586967_01_2014063_2015523	nondiscriminating glutamyl-tRNA synthetase	-0.156	0.623	FALSE	NS
Ga0586967_01_3421577_3422395	naphthoate synthase	-0.156	0.642	FALSE	NS
Ga0586967_01_3731345_3732484	queuine tRNA-ribosyltransferase	-0.156	0.763	FALSE	NS
Ga0586967_01_380963_383050	DNA topoisomerase-3	-0.157	0.81	FALSE	NS
Ga0586967_01_584604_585254	ribulose-phosphate 3-epimerase	-0.157	0.704	FALSE	NS
Ga0586967_01_1992055_1993242	elongation factor Tu	-0.158	0.722	FALSE	NS
Ga0586967_01_2491367_2491699	TrpR-related protein YerC/YecD	-0.159	0.816	FALSE	NS
Ga0586967_01_3316237_3316623	1,4-dihydroxy-2-naphthoyl-CoA hydrolase	-0.159	0.807	FALSE	NS
Ga0586967_01_2007875_2008408	transcriptional antiterminator NusG	-0.16	0.814	FALSE	NS
Ga0586967_01_3573708_3574310	dephospho-CoA kinase	-0.16	0.704	FALSE	NS
Ga0586967_01_2333468_2334844	UDP-N-acetylmuramoyl-tripeptide--D-alanyl-D-alanine ligase	-0.161	0.657	FALSE	NS
Ga0586967_01_939935_941176	3-oxoacyl-[acyl-carrier-protein] synthase II	-0.161	0.683	FALSE	NS
Ga0586967_01_50361_51140	predicted MPP superfamily phosphohydrolase	-0.162	0.798	FALSE	NS
Ga0586967_01_3264440_3264781	transposase	-0.163	0.857	FALSE	NS
Ga0586967_01_3553658_3557002	DNA polymerase-3 subunit alpha	-0.163	0.813	FALSE	NS
Ga0586967_01_1740846_1741493	AhpD family alkylhydroperoxidase	-0.164	0.679	FALSE	NS
Ga0586967_01_2097551_2097925	2-iminobutanoate/2-iminopropanoate deaminase	-0.164	0.803	FALSE	NS
Ga0586967_01_501009_501602	translation initiation factor IF-2	-0.164	0.819	FALSE	NS
Ga0586967_01_665440_666999	xylan 1,4-beta-xylosidase	-0.164	0.848	FALSE	NS
Ga0586967_01_1482856_1484232	multiple sugar transport system substrate-binding protein	-0.165	0.855	FALSE	NS
Ga0586967_01_2476428_2477723	adenylosuccinate lyase	-0.165	0.716	FALSE	NS
Ga0586967_01_3814885_3815238	ribosome-associated protein	-0.165	0.616	FALSE	NS
Ga0586967_01_684682_685968	dihydroorotase	-0.165	0.824	FALSE	NS
Ga0586967_01_2106788_2107150	transcriptional pleiotropic regulator of transition state genes	-0.166	0.706	FALSE	NS
Ga0586967_01_2317136_2318137	rod shape-determining protein MreB	-0.166	0.676	FALSE	NS
Ga0586967_01_2506527_2506913	general stress protein YciG	-0.166	0.832	FALSE	NS
Ga0586967_01_3942328_3943311	2-oxoisovalerate dehydrogenase E1 component beta subunit	-0.166	0.707	FALSE	NS
Ga0586967_01_680407_683604	carbamoyl-phosphate synthase large subunit	-0.167	0.769	FALSE	NS
Ga0586967_01_3436512_3437564	pimeloyl-ACP methyl ester carboxylesterase	-0.167	0.773	FALSE	NS
Ga0586967_01_3486638_3489778	S-DNA-T family DNA segregation ATPase FtsK/SpoIIIE	-0.167	0.78	FALSE	NS
Ga0586967_01_579067_579954	L-serine dehydratase	-0.168	0.639	FALSE	NS
Ga0586967_01_74356_75450	histidinol-phosphate aminotransferase	-0.168	0.749	FALSE	NS
Ga0586967_01_2668701_2669735	myo-inositol 2-dehydrogenase/D-chiro-inositol 1-dehydrogenase	-0.169	0.843	FALSE	NS
Ga0586967_01_1342312_1343526	multiple sugar transport system permease protein	-0.17	0.844	FALSE	NS
Ga0586967_01_2157927_2158370	large subunit ribosomal protein L9	-0.17	0.679	FALSE	NS
Ga0586967_01_3850928_3852061	RNA polymerase primary sigma factor	-0.17	0.731	FALSE	NS
Ga0586967_01_688753_689250	signal peptidase II	-0.17	0.853	FALSE	NS
Ga0586967_01_1026112_1026318	putative transcriptional regulator	-0.172	0.762	FALSE	NS
Ga0586967_01_2136716_2138101	tRNA modification GTPase	-0.172	0.731	FALSE	NS
Ga0586967_01_3060184_3060933	enoyl-[acyl-carrier protein] reductase III	-0.172	0.701	FALSE	NS
Ga0586967_01_2140528_2141244	16S rRNA (guanine527-N7)-methyltransferase	-0.173	0.757	FALSE	NS
Ga0586967_01_3641019_3642737	DNA polymerase (family 10)	-0.173	0.844	FALSE	NS
Ga0586967_01_2727830_2729965	Cd2+/Zn2+-exporting ATPase	-0.174	0.835	FALSE	NS
Ga0586967_01_677638_678351	orotidine-5'-phosphate decarboxylase	-0.175	0.744	FALSE	NS
Ga0586967_01_528199_530241	flagellar biosynthesis protein FlhA	-0.176	0.854	FALSE	NS
Ga0586967_01_1272748_1274250	hydroxyethylthiazole kinase-like uncharacterized protein yjeF	-0.177	0.736	FALSE	NS
Ga0586967_01_1335833_1336819	acrylyl-CoA reductase (NADPH)	-0.177	0.795	FALSE	NS
Ga0586967_01_1682054_1682758	regulator of cell morphogenesis and NO signaling	-0.178	0.849	FALSE	NS
Ga0586967_01_1616136_1618007	putative ATP-dependent endonuclease of OLD family	-0.179	0.807	FALSE	NS
Ga0586967_01_176851_178215	D-lactate dehydrogenase (cytochrome)	-0.18	0.846	FALSE	NS
Ga0586967_01_91135_92112	BirA family biotin operon repressor/biotin-[acetyl-CoA-carboxylase] ligase	-0.18	0.748	FALSE	NS
Ga0586967_01_3849045_3850850	DNA primase	-0.181	0.824	FALSE	NS
Ga0586967_01_2362125_2362526	serine/threonine-protein kinase RsbT	-0.181	0.608	FALSE	NS
Ga0586967_01_348421_348624	CspA family cold shock protein	-0.181	0.799	FALSE	NS
Ga0586967_01_547367_547816	flagellar basal-body rod protein FlgC	-0.181	0.839	FALSE	NS
Ga0586967_01_911209_911592	hypothetical protein	-0.181	0.592	FALSE	NS
Ga0586967_01_2588218_2588985	ABC-type amino acid transport substrate-binding protein	-0.183	0.788	FALSE	NS
Ga0586967_01_1249660_1249866	hypothetical protein	-0.185	0.837	FALSE	NS
Ga0586967_01_1930117_1930869	medium-chain acyl-[acyl-carrier-protein] hydrolase	-0.185	0.717	FALSE	NS
Ga0586967_01_99332_100663	asparaginyl-tRNA synthetase	-0.185	0.677	FALSE	NS
Ga0586967_01_2631456_2632997	predicted amidohydrolase/ribosomal protein S18 acetylase RimI-like enzyme	-0.186	0.572	FALSE	NS
Ga0586967_01_3153024_3153644	predicted phosphate transport protein (TIGR00153 family)	-0.187	0.735	FALSE	NS
Ga0586967_01_1060900_1061706	teichoic acid transport system permease protein	-0.188	0.831	FALSE	NS
Ga0586967_01_1623909_1624595	CTP:phosphocholine cytidylyltransferase-like protein	-0.19	0.797	FALSE	NS
Ga0586967_01_3542444_3543445	site-specific DNA-methyltransferase (adenine-specific)	-0.19	0.814	FALSE	NS
Ga0586967_01_3758431_3759099	hypothetical protein	-0.192	0.85	FALSE	NS
Ga0586967_01_2567671_2568567	6-phosphogluconate dehydrogenase	-0.193	0.85	FALSE	NS
Ga0586967_01_3701827_3703488	type IV pilus assembly protein PilB	-0.193	0.536	FALSE	NS
Ga0586967_01_697039_697575	3D (Asp-Asp-Asp) domain-containing protein	-0.193	0.849	FALSE	NS
Ga0586967_01_986541_987596	uroporphyrinogen decarboxylase	-0.193	0.669	FALSE	NS
Ga0586967_01_3569492_3572119	DNA polymerase-1	-0.194	0.555	FALSE	NS
Ga0586967_01_2162395_2163105	two-component system response regulator VicR	-0.195	0.708	FALSE	NS
Ga0586967_01_667815_668651	rhamnulose-1-phosphate aldolase	-0.195	0.848	FALSE	NS
Ga0586967_01_319276_321294	ATP-binding cassette subfamily B multidrug efflux pump	-0.196	0.776	FALSE	NS
Ga0586967_01_2300334_2300774	ribose 5-phosphate isomerase B	-0.197	0.581	FALSE	NS
Ga0586967_01_2479435_2481684	phosphoribosylformylglycinamidine synthase II	-0.199	0.552	FALSE	NS
Ga0586967_01_1149166_1149681	LysM repeat protein	-0.199	0.788	FALSE	NS
Ga0586967_01_2310790_2311200	F-type H+-transporting ATPase subunit epsilon	-0.199	0.553	FALSE	NS
Ga0586967_01_422991_423479	dihydrofolate reductase	-0.2	0.672	FALSE	NS
Ga0586967_01_2067094_2067945	type III pantothenate kinase	-0.2	0.674	FALSE	NS
Ga0586967_01_3559323_3560297	acetyl-CoA carboxylase carboxyl transferase subunit alpha	-0.2	0.574	FALSE	NS
Ga0586967_01_759789_761102	pyruvate dehydrogenase E2 component (dihydrolipoamide acetyltransferase)	-0.201	0.522	FALSE	NS
Ga0586967_01_362880_363476	imidazoleglycerol-phosphate dehydratase	-0.202	0.82	FALSE	NS
Ga0586967_01_2862688_2862933	hypothetical protein	-0.206	0.709	FALSE	NS
Ga0586967_01_3545040_3545834	hypothetical protein	-0.207	0.602	FALSE	NS
Ga0586967_01_2383815_2384099	chaperonin GroES	-0.207	0.599	FALSE	NS
Ga0586967_01_2931659_2932174	protease I	-0.207	0.627	FALSE	NS
Ga0586967_01_3597845_3598297	dUTP pyrophosphatase	-0.207	0.691	FALSE	NS
Ga0586967_01_3924113_3924964	methylenetetrahydrofolate dehydrogenase (NADP+)/methenyltetrahydrofolate cyclohydrolase	-0.207	0.747	FALSE	NS
Ga0586967_01_2594587_2595588	antagonist of KipI	-0.208	0.756	FALSE	NS
Ga0586967_01_2290551_2291831	transcription termination factor Rho	-0.209	0.595	FALSE	NS
Ga0586967_01_155442_156830	argininosuccinate lyase	-0.209	0.665	FALSE	NS
Ga0586967_01_2302982_2303611	uracil phosphoribosyltransferase	-0.21	0.533	FALSE	NS
Ga0586967_01_2803697_2804590	fructose-bisphosphate aldolase class I	-0.21	0.694	FALSE	NS
Ga0586967_01_2240269_2241087	pyridoxine kinase	-0.212	0.727	FALSE	NS
Ga0586967_01_1400963_1401733	phosphonate transport system ATP-binding protein	-0.213	0.605	FALSE	NS
Ga0586967_01_2264837_2266507	arginyl-tRNA synthetase	-0.216	0.451	FALSE	NS
Ga0586967_01_31369_31728	riboflavin biosynthesis RibT protein	-0.216	0.779	FALSE	NS
Ga0586967_01_1043487_1043756	catabolite repression HPr-like protein	-0.217	0.629	FALSE	NS
Ga0586967_01_3890909_3891295	rhodanese-related sulfurtransferase	-0.217	0.829	FALSE	NS
Ga0586967_01_309804_312536	aconitate hydratase	-0.219	0.366	FALSE	NS
Ga0586967_01_2391318_2392784	nicotinate phosphoribosyltransferase	-0.22	0.271	FALSE	NS
Ga0586967_01_2419102_2419743	putative NADH-flavin reductase	-0.221	0.761	FALSE	NS
Ga0586967_01_2821390_2822043	AcrR family transcriptional regulator	-0.221	0.833	FALSE	NS
Ga0586967_01_2929276_2929650	hypothetical protein	-0.221	0.739	FALSE	NS
Ga0586967_01_3193242_3193991	carboxylesterase	-0.221	0.777	FALSE	NS
Ga0586967_01_2089413_2090375	ribose-phosphate pyrophosphokinase	-0.222	0.526	FALSE	NS
Ga0586967_01_3703498_3704550	twitching motility protein PilT	-0.222	0.663	FALSE	NS
Ga0586967_01_200077_200832	exodeoxyribonuclease-3	-0.224	0.832	FALSE	NS
Ga0586967_01_2902050_2902469	transcriptional regulator with XRE-family HTH domain	-0.224	0.856	FALSE	NS
Ga0586967_01_175201_176247	tRNA 2-selenouridine synthase	-0.225	0.758	FALSE	NS
Ga0586967_01_27275_27700	stage V sporulation protein AB	-0.226	0.847	FALSE	NS
Ga0586967_01_1144861_1146867	cell division protein FtsI/penicillin-binding protein 2	-0.227	0.692	FALSE	NS
Ga0586967_01_1622001_1623338	UDPglucose 6-dehydrogenase	-0.227	0.769	FALSE	NS
Ga0586967_01_1811834_1813447	long-chain acyl-CoA synthetase	-0.227	0.844	FALSE	NS
Ga0586967_01_2045711_2047030	D-alanyl-D-alanine carboxypeptidase (penicillin-binding protein 5/6)	-0.227	0.686	FALSE	NS
Ga0586967_01_67582_68391	heptaprenyl diphosphate synthase	-0.227	0.72	FALSE	NS
Ga0586967_01_1863348_1865582	ribonucleoside-diphosphate reductase alpha chain	-0.228	0.643	FALSE	NS
Ga0586967_01_3379360_3379656	rhodanese-related sulfurtransferase	-0.228	0.671	FALSE	NS
Ga0586967_01_3857615_3858925	ATP-dependent RNA helicase CshB	-0.229	0.714	FALSE	NS
Ga0586967_01_2990769_2991626	rsbT co-antagonist protein RsbR	-0.231	0.729	FALSE	NS
Ga0586967_01_525499_526158	two-component system chemotaxis response regulator CheB	-0.231	0.59	FALSE	NS
Ga0586967_01_301800_304247	topoisomerase-4 subunit A	-0.233	0.407	FALSE	NS
Ga0586967_01_2068015_2070027	cell division protease FtsH	-0.233	0.647	FALSE	NS
Ga0586967_01_2365861_2368038	uncharacterized protein	-0.233	0.27	FALSE	NS
Ga0586967_01_2857361_2858353	dihydroxyacetone kinase-like protein	-0.234	0.61	FALSE	NS
Ga0586967_01_573196_573429	acyl carrier protein	-0.235	0.708	FALSE	NS
Ga0586967_01_3438708_3440297	phosphoenolpyruvate carboxykinase (ATP)	-0.236	0.636	FALSE	NS
Ga0586967_01_2358509_2359660	alanine racemase	-0.238	0.693	FALSE	NS
Ga0586967_01_3609981_3610316	PadR family transcriptional regulator PadR	-0.239	0.849	FALSE	NS
Ga0586967_01_3514946_3517888	formate dehydrogenase major subunit	-0.24	0.535	FALSE	NS
Ga0586967_01_3534454_3535608	cysteine desulfurase	-0.24	0.651	FALSE	NS
Ga0586967_01_3338509_3339660	N-methyl-L-tryptophan oxidase	-0.241	0.659	FALSE	NS
Ga0586967_01_3080486_3080935	Fur family peroxide stress response transcriptional regulator	-0.243	0.665	FALSE	NS
Ga0586967_01_3921316_3921798	acetyl-CoA carboxylase biotin carboxyl carrier protein	-0.243	0.809	FALSE	NS
Ga0586967_01_3141903_3142832	manganese-dependent inorganic pyrophosphatase	-0.244	0.258	FALSE	NS
Ga0586967_01_2360096_2360446	mRNA interferase MazF	-0.245	0.493	FALSE	NS
Ga0586967_01_2109167_2109550	regulator of replication initiation timing	-0.246	0.733	FALSE	NS
Ga0586967_01_2380889_2381572	redox-sensing transcriptional repressor	-0.247	0.675	FALSE	NS
Ga0586967_01_3188320_3189705	enolase	-0.248	0.355	FALSE	NS
Ga0586967_01_677000_677638	orotate phosphoribosyltransferase	-0.248	0.685	FALSE	NS
Ga0586967_01_2484149_2484742	phosphoribosylglycinamide formyltransferase-1	-0.248	0.832	FALSE	NS
Ga0586967_01_1010121_1010903	2-(1,2-epoxy-1,2-dihydrophenyl)acetyl-CoA isomerase	-0.249	0.754	FALSE	NS
Ga0586967_01_2597576_2598529	uncharacterized membrane protein	-0.249	0.792	FALSE	NS
Ga0586967_01_485521_487191	ribonuclease J	-0.251	0.545	FALSE	NS
Ga0586967_01_3816998_3817714	competence protein ComEA	-0.253	0.852	FALSE	NS
Ga0586967_01_389586_392420	2-oxoglutarate dehydrogenase E1 component	-0.254	0.646	FALSE	NS
Ga0586967_01_2152777_2153277	single-strand DNA-binding protein	-0.255	0.752	FALSE	NS
Ga0586967_01_308466_308885	acyl-CoA thioester hydrolase	-0.256	0.574	FALSE	NS
Ga0586967_01_3216798_3217475	2-dehydro-3-deoxyphosphogluconate aldolase/(4S)-4-hydroxy-2-oxoglutarate aldolase	-0.256	0.849	FALSE	NS
Ga0586967_01_2474794_2475294	5-(carboxyamino)imidazole ribonucleotide mutase	-0.257	0.345	FALSE	NS
Ga0586967_01_3417637_3418989	menaquinone-specific isochorismate synthase	-0.258	0.718	FALSE	NS
Ga0586967_01_3418991_3420736	2-succinyl-5-enolpyruvyl-6-hydroxy-3-cyclohexene-1-carboxylate synthase	-0.258	0.504	FALSE	NS
Ga0586967_01_3003596_3004186	3-isopropylmalate/(R)-2-methylmalate dehydratase small subunit	-0.259	0.846	FALSE	NS
Ga0586967_01_3320808_3321407	peptidyl-prolyl cis-trans isomerase B (cyclophilin B)	-0.259	0.606	FALSE	NS
Ga0586967_01_467703_468770	recombination protein RecA	-0.259	0.624	FALSE	NS
Ga0586967_01_3775204_3777849	alanyl-tRNA synthetase	-0.26	0.297	FALSE	NS
Ga0586967_01_3566990_3568264	isocitrate dehydrogenase	-0.261	0.418	FALSE	NS
Ga0586967_01_477888_478931	ABC-type uncharacterized transport system permease subunit	-0.264	0.802	FALSE	NS
Ga0586967_01_73902_74264	chorismate mutase	-0.264	0.735	FALSE	NS
Ga0586967_01_745702_746649	cytochrome c oxidase assembly protein subunit 15	-0.264	0.786	FALSE	NS
Ga0586967_01_1638697_1639269	acetyltransferase-like isoleucine patch superfamily enzyme	-0.265	0.642	FALSE	NS
Ga0586967_01_62501_63541	glycerol-3-phosphate dehydrogenase (NAD(P)+)	-0.265	0.434	FALSE	NS
Ga0586967_01_2565879_2566763	DNA-binding MurR/RpiR family transcriptional regulator	-0.267	0.566	FALSE	NS
Ga0586967_01_687157_687699	pyrimidine operon attenuation protein/uracil phosphoribosyltransferase	-0.267	0.472	FALSE	NS
Ga0586967_01_2957585_2958568	tRNA-dihydrouridine synthase	-0.268	0.345	FALSE	NS
Ga0586967_01_364754_365374	ATP phosphoribosyltransferase	-0.268	0.832	FALSE	NS
Ga0586967_01_304244_306289	topoisomerase-4 subunit B	-0.268	0.723	FALSE	NS
Ga0586967_01_3939891_3941303	dihydrolipoamide dehydrogenase	-0.269	0.739	FALSE	NS
Ga0586967_01_8569_9396	pyrroline-5-carboxylate reductase	-0.269	0.785	FALSE	NS
Ga0586967_01_2880999_2881493	thiosulfate dehydrogenase [quinone] large subunit	-0.27	0.748	FALSE	NS
Ga0586967_01_2097133_2097426	stage V sporulation protein G	-0.272	0.721	FALSE	NS
Ga0586967_01_3541831_3542334	thiol peroxidase	-0.272	0.585	FALSE	NS
Ga0586967_01_2858367_2858957	dihydroxyacetone kinase-like protein	-0.274	0.639	FALSE	NS
Ga0586967_01_1961272_1961736	Mrp family chromosome partitioning ATPase	-0.274	0.739	FALSE	NS
Ga0586967_01_2287754_2289040	UDP-N-acetylglucosamine 1-carboxyvinyltransferase	-0.274	0.52	FALSE	NS
Ga0586967_01_1096659_1097957	O-acetylhomoserine (thiol)-lyase	-0.275	0.691	FALSE	NS
Ga0586967_01_2802489_2803265	DeoR/GlpR family transcriptional regulator of sugar metabolism	-0.275	0.84	FALSE	NS
Ga0586967_01_1957743_1958810	predicted choloylglycine hydrolase	-0.276	0.526	FALSE	NS
Ga0586967_01_168785_170032	glutamate-5-semialdehyde dehydrogenase	-0.28	0.716	FALSE	NS
Ga0586967_01_1909417_1909734	hypothetical protein	-0.28	0.691	FALSE	NS
Ga0586967_01_1533343_1534308	1-phosphofructokinase	-0.281	0.84	FALSE	NS
Ga0586967_01_1770032_1770676	uncharacterized protein YbjT (DUF2867 family)	-0.281	0.503	FALSE	NS
Ga0586967_01_2285189_2285461	CheY-like chemotaxis protein	-0.283	0.572	FALSE	NS
Ga0586967_01_1232579_1233538	aryl-alcohol dehydrogenase-like predicted oxidoreductase	-0.284	0.225	FALSE	NS
Ga0586967_01_1343539_1344366	multiple sugar transport system permease protein	-0.284	0.848	FALSE	NS
Ga0586967_01_419317_420693	NOL1/NOP2/sun family putative RNA methylase	-0.284	0.828	FALSE	NS
Ga0586967_01_513972_515117	1-deoxy-D-xylulose-5-phosphate reductoisomerase	-0.284	0.239	FALSE	NS
Ga0586967_01_2394587_2396140	GMP synthase (glutamine-hydrolysing)	-0.285	0.671	FALSE	NS
Ga0586967_01_3152013_3153011	PiT family inorganic phosphate transporter	-0.286	0.811	FALSE	NS
Ga0586967_01_2917933_2918496	carbonic anhydrase	-0.286	0.689	FALSE	NS
Ga0586967_01_295841_298516	pyruvate,orthophosphate dikinase	-0.288	0.25	FALSE	NS
Ga0586967_01_557359_558519	succinyl-CoA synthetase beta subunit	-0.288	0.507	FALSE	NS
Ga0586967_01_2573899_2574342	PTS system mannose-specific IIA component	-0.288	0.842	FALSE	NS
Ga0586967_01_1940390_1941289	arginase	-0.29	0.777	FALSE	NS
Ga0586967_01_1629090_1630481	mannose-1-phosphate guanylyltransferase	-0.29	0.689	FALSE	NS
Ga0586967_01_2097930_2098802	purine operon repressor	-0.29	0.567	FALSE	NS
Ga0586967_01_321294_323045	ATP-binding cassette subfamily B multidrug efflux pump	-0.29	0.716	FALSE	NS
Ga0586967_01_351_1262	1-phosphofructokinase	-0.292	0.585	FALSE	NS
Ga0586967_01_3877326_3877955	hydroxyacylglutathione hydrolase	-0.292	0.33	FALSE	NS
Ga0586967_01_985591_986541	ferrochelatase	-0.292	0.417	FALSE	NS
Ga0586967_01_444520_446436	DNA mismatch repair protein MutL	-0.294	0.228	FALSE	NS
Ga0586967_01_2475275_2476435	5-(carboxyamino)imidazole ribonucleotide synthase	-0.295	0.573	FALSE	NS
Ga0586967_01_2833413_2835368	acetyl-CoA synthetase	-0.295	0.841	FALSE	NS
Ga0586967_01_3829504_3830166	molecular chaperone GrpE	-0.295	0.845	FALSE	NS
Ga0586967_01_1153603_1155081	EmrB/QacA subfamily drug resistance transporter	-0.296	0.842	FALSE	NS
Ga0586967_01_3173696_3173929	predicted transposase/invertase (TIGR01784 family)	-0.298	0.807	FALSE	NS
Ga0586967_01_910551_911222	putative GTP pyrophosphokinase	-0.298	0.726	FALSE	NS
Ga0586967_01_2863100_2864167	23S rRNA (adenine2503-C2)-methyltransferase	-0.3	0.749	FALSE	NS
Ga0586967_01_3475711_3476343	DNA mismatch repair ATPase MutL	-0.3	0.809	FALSE	NS
Ga0586967_01_1676662_1677684	HD-GYP domain-containing protein (c-di-GMP phosphodiesterase class II)	-0.301	0.781	FALSE	NS
Ga0586967_01_3889414_3890874	glycine dehydrogenase subunit 2	-0.301	0.801	FALSE	NS
Ga0586967_01_535272_536273	flagellar motor switch protein FliM	-0.301	0.664	FALSE	NS
Ga0586967_01_1631318_1632334	glycosyltransferase involved in cell wall biosynthesis	-0.302	0.788	FALSE	NS
Ga0586967_01_2279213_2279818	DNA-directed RNA polymerase subunit delta	-0.302	0.815	FALSE	NS
Ga0586967_01_493246_494484	predicted Zn-dependent peptidase	-0.302	0.384	FALSE	NS
Ga0586967_01_2943404_2944003	hypothetical protein	-0.303	0.831	FALSE	NS
Ga0586967_01_2023585_2024130	protein arginine kinase activator	-0.305	0.491	FALSE	NS
Ga0586967_01_355293_355970	trk system potassium uptake protein TrkA	-0.308	0.76	FALSE	NS
Ga0586967_01_3730299_3731327	S-adenosylmethionine:tRNA ribosyltransferase-isomerase	-0.309	0.157	FALSE	NS
Ga0586967_01_3547830_3548924	Xaa-Pro dipeptidase	-0.313	0.493	FALSE	NS
Ga0586967_01_3798815_3799252	HSP20 family protein	-0.314	0.787	FALSE	NS
Ga0586967_01_1891389_1892366	gluconate 2-dehydrogenase	-0.317	0.779	FALSE	NS
Ga0586967_01_1558121_1558810	fructose-6-phosphate aldolase 2	-0.319	0.622	FALSE	NS
Ga0586967_01_1048938_1049885	thioredoxin reductase (NADPH)	-0.322	0.343	FALSE	NS
Ga0586967_01_916988_917845	predicted DsbA family dithiol-disulfide isomerase	-0.325	0.827	FALSE	NS
Ga0586967_01_1322482_1324431	cytochrome aa3-600 menaquinol oxidase subunit 1	-0.326	0.557	FALSE	NS
Ga0586967_01_2841240_2842757	acetyl-CoA carboxylase carboxyltransferase component	-0.326	0.825	FALSE	NS
Ga0586967_01_421359_422141	lysophospholipase L1-like esterase	-0.327	0.718	FALSE	NS
Ga0586967_01_1286381_1287307	methylisocitrate lyase	-0.328	0.729	FALSE	NS
Ga0586967_01_1515520_1517667	CRISPR-associated endonuclease/helicase Cas3	-0.328	0.836	FALSE	NS
Ga0586967_01_2077373_2077795	S1 RNA binding domain protein	-0.329	0.813	FALSE	NS
Ga0586967_01_532419_533084	flagellar biosynthetic protein FliP	-0.329	0.843	FALSE	NS
Ga0586967_01_2478517_2478771	phosphoribosylformylglycinamidine synthase PurS subunit	-0.333	0.367	FALSE	NS
Ga0586967_01_3866739_3867347	Fe-Mn family superoxide dismutase	-0.333	0.273	FALSE	NS
Ga0586967_01_3424580_3425683	O-succinylbenzoate synthase	-0.334	0.792	FALSE	NS
Ga0586967_01_2184404_2185639	tripeptide aminopeptidase	-0.336	0.108	FALSE	NS
Ga0586967_01_425276_425713	putative YphP/YqiW family bacilliredoxin	-0.336	0.575	FALSE	NS
Ga0586967_01_1131590_1132060	flagellar biosynthesis/type III secretory pathway chaperone	-0.338	0.838	FALSE	NS
Ga0586967_01_1381199_1382293	L-lactate transport	-0.338	0.85	FALSE	NS
Ga0586967_01_2308413_2309270	F-type H+-transporting ATPase subunit gamma	-0.338	0.178	FALSE	NS
Ga0586967_01_3183493_3184500	glyceraldehyde 3-phosphate dehydrogenase	-0.339	0.0496	FALSE	NS
Ga0586967_01_1307681_1308619	L-lactate dehydrogenase	-0.34	0.394	FALSE	NS
Ga0586967_01_3732514_3732849	preprotein translocase subunit YajC	-0.341	0.548	FALSE	NS
Ga0586967_01_2259499_2259684	4-oxalocrotonate tautomerase	-0.345	0.681	FALSE	NS
Ga0586967_01_3126747_3127484	pyruvate formate lyase activating enzyme	-0.346	0.28	FALSE	NS
Ga0586967_01_1733054_1733605	6-phospho-3-hexuloisomerase	-0.347	0.627	FALSE	NS
Ga0586967_01_3210922_3211278	DNA-binding IclR family transcriptional regulator	-0.347	0.835	FALSE	NS
Ga0586967_01_2930701_2931525	chemotaxis protein MotB	-0.35	0.824	FALSE	NS
Ga0586967_01_1271857_1272741	UTP--glucose-1-phosphate uridylyltransferase	-0.351	0.168	FALSE	NS
Ga0586967_01_537056_537820	flagellar hook protein FlgE	-0.353	0.819	FALSE	NS
Ga0586967_01_1219857_1223378	uncharacterized protein YhaN	-0.354	0.452	FALSE	NS
Ga0586967_01_2061219_2062706	lysyl-tRNA synthetase class 2	-0.354	0.617	FALSE	NS
Ga0586967_01_2141389_2142246	ParB family chromosome partitioning protein	-0.354	0.299	FALSE	NS
Ga0586967_01_533785_534147	two-component system chemotaxis response regulator CheY	-0.355	0.421	FALSE	NS
Ga0586967_01_157071_158255	LL-diaminopimelate aminotransferase	-0.356	0.489	FALSE	NS
Ga0586967_01_2483113_2484156	phosphoribosylformylglycinamidine cyclo-ligase	-0.357	0.748	FALSE	NS
Ga0586967_01_120607_124206	GTPase Era involved in 16S rRNA processing	-0.364	0.471	FALSE	NS
Ga0586967_01_1223375_1224649	exonuclease SbcD	-0.365	0.472	FALSE	NS
Ga0586967_01_2457356_2458201	transcriptional antiterminator	-0.366	0.748	FALSE	NS
Ga0586967_01_2421738_2422445	ABC-2 type transport system ATP-binding protein	-0.366	0.0914	FALSE	NS
Ga0586967_01_1671448_1673268	amino acid transporter	-0.367	0.284	FALSE	NS
Ga0586967_01_2477814_2478524	phosphoribosylaminoimidazole-succinocarboxamide synthase	-0.368	0.0614	FALSE	NS
Ga0586967_01_1867289_1867510	copper chaperone	-0.368	0.818	FALSE	NS
Ga0586967_01_3855508_3856473	4-hydroxy-3-methylbut-2-enyl diphosphate reductase	-0.369	0.369	FALSE	NS
Ga0586967_01_2239105_2239788	bacillithiol biosynthesis deacetylase BshB2	-0.372	0.288	FALSE	NS
Ga0586967_01_3822159_3822419	small subunit ribosomal protein S20	-0.372	0.632	FALSE	NS
Ga0586967_01_2497988_2499154	protein involved in sex pheromone biosynthesis	-0.373	0.139	FALSE	NS
Ga0586967_01_2545446_2546879	sulfoacetaldehyde dehydrogenase	-0.373	0.843	FALSE	NS
Ga0586967_01_544253_545266	flagellar motor switch protein FliG	-0.373	0.508	FALSE	NS
Ga0586967_01_1717826_1718899	spermidine/putrescine transport system substrate-binding protein	-0.375	0.584	FALSE	NS
Ga0586967_01_1523933_1525510	N-methylhydantoinase A/oxoprolinase/acetone carboxylase beta subunit	-0.375	0.828	FALSE	NS
Ga0586967_01_2376177_2376878	tRNA threonylcarbamoyladenosine biosynthesis protein TsaB	-0.376	0.827	FALSE	NS
Ga0586967_01_2306751_2308265	F-type H+-transporting ATPase subunit alpha	-0.378	0.0336	FALSE	NS
Ga0586967_01_2917278_2917628	cell division protein FtsB	-0.378	0.819	FALSE	NS
Ga0586967_01_2796824_2798299	fructose-specific PTS system IIC-like component	-0.379	0.813	FALSE	NS
Ga0586967_01_2878034_2878264	excisionase family DNA binding protein	-0.379	0.831	FALSE	NS
Ga0586967_01_1751866_1752588	GntR family transcriptional regulator	-0.381	0.482	FALSE	NS
Ga0586967_01_2251717_2252472	peroxiredoxin	-0.381	0.132	FALSE	NS
Ga0586967_01_2047236_2048702	IMP dehydrogenase	-0.383	0.196	FALSE	NS
Ga0586967_01_3174574_3175719	heme-based aerotactic transducer	-0.383	0.81	FALSE	NS
Ga0586967_01_522301_522939	chemotaxis protein CheC	-0.384	0.64	FALSE	NS
Ga0586967_01_2268215_2270359	Fe-S oxidoreductase	-0.385	0.803	FALSE	NS
Ga0586967_01_3002018_3003511	3-isopropylmalate/(R)-2-methylmalate dehydratase large subunit	-0.385	0.735	FALSE	NS
Ga0586967_01_2129431_2130543	DNA replication and repair protein RecF	-0.387	0.684	FALSE	NS
Ga0586967_01_889340_890101	NAD(P)-dependent dehydrogenase (short-subunit alcohol dehydrogenase family)	-0.389	0.387	FALSE	NS
Ga0586967_01_1040145_1040291	hypothetical protein	-0.389	0.842	FALSE	NS
Ga0586967_01_2138574_2140463	tRNA uridine 5-carboxymethylaminomethyl modification enzyme	-0.39	0.603	FALSE	NS
Ga0586967_01_2717567_2719438	anaerobic ribonucleoside-triphosphate reductase	-0.391	0.526	FALSE	NS
Ga0586967_01_3638890_3639825	ribonuclease HIII	-0.391	0.722	FALSE	NS
Ga0586967_01_1021949_1023337	fumarate hydratase class II	-0.392	0.159	FALSE	NS
Ga0586967_01_1882561_1883280	GntR family trehalose operon transcriptional repressor	-0.392	0.644	FALSE	NS
Ga0586967_01_1632520_1633059	maltose O-acetyltransferase	-0.393	0.18	FALSE	NS
Ga0586967_01_80287_80766	hypothetical protein	-0.397	0.839	FALSE	NS
Ga0586967_01_758372_759784	dihydrolipoamide dehydrogenase	-0.401	0.0571	FALSE	NS
Ga0586967_01_478924_480459	ABC-type uncharacterized transport system ATPase subunit	-0.402	0.591	FALSE	NS
Ga0586967_01_3729062_3730060	Holliday junction DNA helicase RuvB	-0.402	0.795	FALSE	NS
Ga0586967_01_1797645_1799063	succinate-semialdehyde dehydrogenase/glutarate-semialdehyde dehydrogenase	-0.406	0.217	FALSE	NS
Ga0586967_01_306480_306893	predicted CoA-binding protein	-0.406	0.157	FALSE	NS
Ga0586967_01_3719145_3719489	Ribonuclease G/E	-0.408	0.828	FALSE	NS
Ga0586967_01_1686575_1688203	glycerol-3-phosphate dehydrogenase	-0.411	0.256	FALSE	NS
Ga0586967_01_2312576_2313889	UDP-N-acetylglucosamine 1-carboxyvinyltransferase	-0.411	0.564	FALSE	NS
Ga0586967_01_556391_557293	succinyl-CoA synthetase alpha subunit	-0.412	0.181	FALSE	NS
Ga0586967_01_2871250_2872353	glycerol dehydrogenase	-0.414	0.499	FALSE	NS
Ga0586967_01_3807924_3809333	glycolate oxidase	-0.414	0.591	FALSE	NS
Ga0586967_01_3605108_3605566	hypothetical protein	-0.414	0.84	FALSE	NS
Ga0586967_01_2289151_2290116	fructose-1,6-bisphosphatase II	-0.416	0.457	FALSE	NS
Ga0586967_01_2494252_2495868	DNA helicase-2/ATP-dependent DNA helicase PcrA	-0.416	0.299	FALSE	NS
Ga0586967_01_596575_596880	regulator of extracellular matrix RemA (YlzA/DUF370 family)	-0.416	0.795	FALSE	NS
Ga0586967_01_2264400_2264840	uncharacterized beta-barrel protein YwiB (DUF1934 family)	-0.417	0.742	FALSE	NS
Ga0586967_01_3504085_3505803	acetyl-CoA synthetase	-0.417	0.477	FALSE	NS
Ga0586967_01_3755127_3756404	putative ATPase	-0.417	0.721	FALSE	NS
Ga0586967_01_2392856_2393683	NAD+ synthase	-0.422	0.0559	FALSE	NS
Ga0586967_01_443327_443686	peptidoglycan hydrolase CwlO-like protein	-0.422	0.283	FALSE	NS
Ga0586967_01_2079781_2080854	tetrapyrrole methylase family protein/MazG family protein	-0.423	0.781	FALSE	NS
Ga0586967_01_2702418_2703299	ribokinase	-0.423	0.773	FALSE	NS
Ga0586967_01_888018_888917	ABC-2 type transport system ATP-binding protein	-0.424	0.625	FALSE	NS
Ga0586967_01_2507781_2508689	arylamine N-acetyltransferase	-0.425	0.829	FALSE	NS
Ga0586967_01_3817741_3818343	dCMP deaminase	-0.427	0.747	FALSE	NS
Ga0586967_01_3780389_3781030	predicted O-methyltransferase YrrM	-0.428	0.241	FALSE	NS
Ga0586967_01_3785525_3786088	peroxiredoxin	-0.429	0.28	FALSE	NS
Ga0586967_01_3704537_3705742	type IV pilus assembly protein PilC	-0.431	0.252	FALSE	NS
Ga0586967_01_1815715_1816734	rsbT co-antagonist protein RsbR	-0.432	0.558	FALSE	NS
Ga0586967_01_2960943_2961560	ADP-ribose pyrophosphatase YjhB (NUDIX family)	-0.432	0.494	FALSE	NS
Ga0586967_01_2291991_2292191	large subunit ribosomal protein L31	-0.433	0.745	FALSE	NS
Ga0586967_01_1909912_1911000	DNA-binding transcriptional ArsR family regulator	-0.437	0.349	FALSE	NS
Ga0586967_01_361571_362275	phosphoribosylformimino-5-aminoimidazole carboxamide ribotide isomerase	-0.437	0.759	FALSE	NS
Ga0586967_01_3840338_3841291	phosphate starvation-inducible PhoH-like protein	-0.437	0.65	FALSE	NS
Ga0586967_01_1961705_1962325	Mrp family chromosome partitioning ATPase	-0.439	0.264	FALSE	NS
Ga0586967_01_24881_25231	stage II sporulation protein AA (anti-sigma F factor antagonist)	-0.439	0.83	FALSE	NS
Ga0586967_01_2604900_2606333	6-phospho-beta-glucosidase	-0.44	0.379	FALSE	NS
Ga0586967_01_2609651_2610352	purine-nucleoside phosphorylase	-0.44	0.55	FALSE	NS
Ga0586967_01_627891_629546	predicted oxidoreductase	-0.441	0.818	FALSE	NS
Ga0586967_01_2557037_2557822	3alpha(or 20beta)-hydroxysteroid dehydrogenase	-0.441	0.816	FALSE	NS
Ga0586967_01_32793_33395	segregation and condensation protein B	-0.441	0.843	FALSE	NS
Ga0586967_01_2037599_2038108	tRNA(adenine34) deaminase	-0.442	0.847	FALSE	NS
Ga0586967_01_803388_804374	predicted dehydrogenase	-0.443	0.0262	FALSE	NS
Ga0586967_01_722200_722700	GNAT superfamily N-acetyltransferase	-0.444	0.178	FALSE	NS
Ga0586967_01_238970_239725	3-hydroxyacyl-CoA dehydrogenase/3-hydroxy-2-methylbutyryl-CoA dehydrogenase	-0.444	0.823	FALSE	NS
Ga0586967_01_3490069_3491382	UDP-N-acetylmuramate--alanine ligase	-0.444	0.0536	FALSE	NS
Ga0586967_01_3894553_3897111	ribonucleoside-diphosphate reductase alpha chain	-0.446	0.245	FALSE	NS
Ga0586967_01_3294633_3294926	uncharacterized protein YutD	-0.447	0.829	FALSE	NS
Ga0586967_01_2989058_2990317	hypothetical protein	-0.448	0.845	FALSE	NS
Ga0586967_01_3707392_3708267	Tfp pilus assembly protein PilN	-0.448	0.716	FALSE	NS
Ga0586967_01_3287011_3288408	Fe-S cluster assembly protein SufB	-0.45	0.0638	FALSE	NS
Ga0586967_01_3565679_3566794	citrate synthase	-0.451	0.248	FALSE	NS
Ga0586967_01_279083_279895	hydroxyethylthiazole kinase	-0.453	0.728	FALSE	NS
Ga0586967_01_1889111_1890067	osmoprotectant transport system ATP-binding protein	-0.454	0.811	FALSE	NS
Ga0586967_01_2913452_2914987	DNA-binding CsgD family transcriptional regulator	-0.454	0.806	FALSE	NS
Ga0586967_01_2325160_2326755	hypothetical protein	-0.455	0.812	FALSE	NS
Ga0586967_01_3863609_3864040	Fur family zinc uptake transcriptional regulator	-0.455	0.823	FALSE	NS
Ga0586967_01_1983039_1983218	large subunit ribosomal protein L30	-0.457	0.512	FALSE	NS
Ga0586967_01_3786103_3787659	alkyl hydroperoxide reductase subunit F	-0.461	0.064	FALSE	NS
Ga0586967_01_2654682_2655680	5-dehydro-2-deoxygluconokinase	-0.464	0.78	FALSE	NS
Ga0586967_01_2238116_2238982	Cof subfamily protein (haloacid dehalogenase superfamily)	-0.466	0.0238	FALSE	NS
Ga0586967_01_1706051_1707208	alcohol dehydrogenase YqhD (iron-dependent ADH family)	-0.47	0.116	FALSE	NS
Ga0586967_01_2743242_2743949	L-cystine transport system permease protein	-0.472	0.816	FALSE	NS
Ga0586967_01_3558454_3559329	acetyl-CoA carboxylase carboxyl transferase subunit beta	-0.472	0.204	FALSE	NS
Ga0586967_01_2613306_2614601	pyrimidine-nucleoside phosphorylase	-0.473	0.22	FALSE	NS
Ga0586967_01_337167_337880	DNA-binding response OmpR family regulator	-0.475	0.838	FALSE	NS
Ga0586967_01_2714517_2715566	(R,R)-butanediol dehydrogenase/meso-butanediol dehydrogenase/diacetyl reductase	-0.478	0.553	FALSE	NS
Ga0586967_01_1417533_1418990	malonate-semialdehyde dehydrogenase (acetylating)/methylmalonate-semialdehyde dehydrogenase	-0.479	0.827	FALSE	NS
Ga0586967_01_2670666_2671520	2-keto-myo-inositol isomerase	-0.483	0.799	FALSE	NS
Ga0586967_01_2035056_2035382	DNA-binding YbaB/EbfC family protein	-0.486	0.404	FALSE	NS
Ga0586967_01_2496314_2497945	DNA ligase (NAD+)	-0.492	0.00642	FALSE	NS
Ga0586967_01_1689137_1690627	glycerol kinase	-0.494	0.167	FALSE	NS
Ga0586967_01_2484739_2486268	phosphoribosylaminoimidazolecarboxamide formyltransferase/IMP cyclohydrolase	-0.495	0.0677	FALSE	NS
Ga0586967_01_1636145_1637410	colanic acid/amylovoran biosynthesis glycosyltransferase	-0.495	0.0305	FALSE	NS
Ga0586967_01_589209_590552	16S rRNA (cytosine967-C5)-methyltransferase	-0.495	0.0899	FALSE	NS
Ga0586967_01_108135_110435	DEAD/DEAH box helicase domain-containing protein	-0.496	0.579	FALSE	NS
Ga0586967_01_3592510_3594432	threonyl-tRNA synthetase	-0.496	0.238	FALSE	NS
Ga0586967_01_724415_725725	predicted nucleotidyltransferase	-0.497	0.449	FALSE	NS
Ga0586967_01_1201671_1202576	uncharacterized protein (TIGR01777 family)	-0.499	0.8	FALSE	NS
Ga0586967_01_2586919_2588100	amidohydrolase	-0.504	0.201	FALSE	NS
Ga0586967_01_1932877_1934679	glucosamine--fructose-6-phosphate aminotransferase (isomerizing)	-0.505	0.00159	FALSE	NS
Ga0586967_01_1733602_1734222	3-hexulose-6-phosphate synthase	-0.508	0.824	FALSE	NS
Ga0586967_01_1388790_1388957	predicted transposase/invertase (TIGR01784 family)	-0.51	0.744	FALSE	NS
Ga0586967_01_1690640_1691440	glycerol uptake facilitator protein	-0.514	0.289	FALSE	NS
Ga0586967_01_2011615_2013012	cysteinyl-tRNA synthetase	-0.517	0.00343	FALSE	NS
Ga0586967_01_2166997_2167791	phosphoribosyl 1,2-cyclic phosphodiesterase	-0.518	0.734	FALSE	NS
Ga0586967_01_3893371_3894207	lipoate-protein ligase A	-0.519	0.348	FALSE	NS
Ga0586967_01_2280047_2281648	CTP synthase	-0.522	0.0112	FALSE	NS
Ga0586967_01_2647132_2648343	saccharopine dehydrogenase (NAD+, L-lysine-forming)	-0.522	0.826	FALSE	NS
Ga0586967_01_3872288_3873442	rhomboid protease GluP	-0.522	0.813	FALSE	NS
Ga0586967_01_1405137_1406132	hydroxyacylglutathione hydrolase	-0.523	0.842	FALSE	NS
Ga0586967_01_840265_841077	hypothetical protein	-0.524	0.796	FALSE	NS
Ga0586967_01_1129043_1129936	flagellar hook-associated protein 3 FlgL	-0.537	0.737	FALSE	NS
Ga0586967_01_3472126_3472437	predicted small secreted protein	-0.539	0.0636	FALSE	NS
Ga0586967_01_550556_550912	ATP-dependent protease HslVU (ClpYQ) ATPase subunit	-0.543	0.0168	FALSE	NS
Ga0586967_01_2568580_2569581	lactate dehydrogenase-like 2-hydroxyacid dehydrogenase	-0.546	0.806	FALSE	NS
Ga0586967_01_2734771_2735244	glutathione peroxidase	-0.552	0.176	FALSE	NS
Ga0586967_01_3645404_3647101	long-chain acyl-CoA synthetase	-0.554	0.759	FALSE	NS
Ga0586967_01_1112230_1112790	putative sigma-54 modulation protein	-0.559	0.0487	FALSE	NS
Ga0586967_01_1340882_1342126	multiple sugar transport system substrate-binding protein	-0.56	0.709	FALSE	NS
Ga0586967_01_3523985_3524980	proline dehydrogenase	-0.56	0.535	FALSE	NS
Ga0586967_01_2792243_2793247	dihydroxyacetone kinase-like protein	-0.565	0.203	FALSE	NS
Ga0586967_01_605379_606104	7-carboxy-7-deazaguanine synthase	-0.566	0.52	FALSE	NS
Ga0586967_01_3613726_3615201	UbiD family decarboxylase	-0.567	0.823	FALSE	NS
Ga0586967_01_225902_226696	Cof subfamily protein (haloacid dehalogenase superfamily)	-0.568	0.316	FALSE	NS
Ga0586967_01_3575992_3577461	microcystin degradation protein MlrC	-0.571	0.767	FALSE	NS
Ga0586967_01_1456234_1457211	nucleoside-diphosphate-sugar epimerase	-0.575	0.331	FALSE	NS
Ga0586967_01_3185801_3186562	triosephosphate isomerase	-0.575	0.0306	FALSE	NS
Ga0586967_01_2079496_2079777	ribosomal 50S subunit-recycling heat shock protein	-0.576	0.757	FALSE	NS
Ga0586967_01_163368_164054	ribose 5-phosphate isomerase A	-0.578	0.369	FALSE	NS
Ga0586967_01_1862881_1863360	flavodoxin I	-0.578	0.766	FALSE	NS
Ga0586967_01_3770501_3771640	phenylalanine dehydrogenase	-0.579	0.807	FALSE	NS
Ga0586967_01_307072_307671	glycerol-3-phosphate acyltransferase PlsY	-0.583	0.091	FALSE	NS
Ga0586967_01_547818_548207	flagellar basal-body rod protein FlgB	-0.583	0.822	FALSE	NS
Ga0586967_01_2419920_2420423	phenolic acid decarboxylase	-0.584	0.652	FALSE	NS
Ga0586967_01_3186555_3188090	2,3-bisphosphoglycerate-independent phosphoglycerate mutase	-0.586	0.0317	FALSE	NS
Ga0586967_01_2283849_2284994	hypothetical protein	-0.589	0.714	FALSE	NS
Ga0586967_01_3658812_3659288	acyl-CoA thioester hydrolase	-0.589	0.803	FALSE	NS
Ga0586967_01_2686884_2687084	CspA family cold shock protein	-0.59	0.824	FALSE	NS
Ga0586967_01_329844_329981	hypothetical protein	-0.593	0.774	FALSE	NS
Ga0586967_01_3727224_3727943	YebC/PmpR family DNA-binding regulatory protein	-0.594	0.576	FALSE	NS
Ga0586967_01_21599_22072	Fur family ferric uptake transcriptional regulator	-0.595	0.00017	FALSE	NS
Ga0586967_01_551545_552447	integrase/recombinase XerC	-0.595	0.827	FALSE	NS
Ga0586967_01_3052563_3054020	glutamate synthase (NADPH/NADH) small chain	-0.597	0.698	FALSE	NS
Ga0586967_01_1052191_1052844	pyrophosphatase PpaX	-0.598	0.763	FALSE	NS
Ga0586967_01_3182399_3183427	central glycolytic genes regulator	-0.6	0.263	FALSE	NS
Ga0586967_01_1402297_1404072	2-enoate reductase	-0.6	0.00165	FALSE	NS
Ga0586967_01_2364408_2365187	RNA polymerase sigma-B factor	-0.602	0.527	FALSE	NS
Ga0586967_01_984093_985523	oxygen-dependent protoporphyrinogen oxidase	-0.603	0.00327	FALSE	NS
Ga0586967_01_2563082_2563687	SAM-dependent methyltransferase	-0.606	0.341	FALSE	NS
Ga0586967_01_660566_662269	beta-N-acetylhexosaminidase	-0.609	0.816	FALSE	NS
Ga0586967_01_2420537_2421097	PadR family transcriptional regulator AphA	-0.611	0.342	FALSE	NS
Ga0586967_01_1020370_1021464	multiple sugar transport system ATP-binding protein	-0.615	0.159	FALSE	NS
Ga0586967_01_2938207_2938404	hypothetical protein	-0.616	0.786	FALSE	NS
Ga0586967_01_87298_88098	4-hydroxy-tetrahydrodipicolinate reductase	-0.616	0.0521	FALSE	NS
Ga0586967_01_1388989_1389969	predicted transposase YdaD	-0.617	0.0245	FALSE	NS
Ga0586967_01_2614628_2615275	deoxyribose-phosphate aldolase	-0.617	0.0195	FALSE	NS
Ga0586967_01_1291029_1291940	PTS system mannose-specific IID component	-0.618	0.0268	FALSE	NS
Ga0586967_01_2233589_2234437	RpiR family carbohydrate utilization transcriptional regulator	-0.619	0.149	FALSE	NS
Ga0586967_01_2572468_2572974	mannose/fructose/N-acetylgalactosamine-specific phosphotransferase system component IIB	-0.62	0.708	FALSE	NS
Ga0586967_01_1756074_1756553	fructoselysine and glucoselysine-specific PTS system IIB component	-0.621	0.0971	FALSE	NS
Ga0586967_01_1509114_1509632	hypothetical protein	-0.622	0.295	FALSE	NS
Ga0586967_01_2612085_2613281	phosphopentomutase	-0.625	0.0535	FALSE	NS
Ga0586967_01_1540847_1541647	mannose/fructose/N-acetylgalactosamine-specific phosphotransferase system component IIC	-0.626	0.795	FALSE	NS
Ga0586967_01_1876231_1876692	flavodoxin I	-0.626	0.826	FALSE	NS
Ga0586967_01_1113805_1115916	flagellar hook-associated protein 2	-0.63	0.812	FALSE	NS
Ga0586967_01_2417557_2418186	putative peptide transport system ATP-binding protein	-0.635	0.692	FALSE	NS
Ga0586967_01_952183_953061	2-keto-4-pentenoate hydratase/2-oxohepta-3-ene-1,7-dioic acid hydratase in catechol pathway	-0.635	0.0203	FALSE	NS
Ga0586967_01_2965800_2967188	L-cystine uptake protein TcyP (sodium:dicarboxylate symporter family)	-0.636	0.768	FALSE	NS
Ga0586967_01_2410035_2410979	predicted transposase/invertase (TIGR01784 family)	-0.642	0.16	FALSE	NS
Ga0586967_01_1437874_1438794	hypothetical protein	-0.644	0.427	FALSE	NS
Ga0586967_01_3497589_3498236	acetoin utilization protein AcuB	-0.644	0.466	FALSE	NS
Ga0586967_01_2257632_2258948	HD superfamily phosphohydrolase	-0.647	0.0531	FALSE	NS
Ga0586967_01_97613_98065	uncharacterized protein YpmB	-0.65	0.179	FALSE	NS
Ga0586967_01_461751_463022	putative protease	-0.653	0.135	FALSE	NS
Ga0586967_01_206061_208199	Cd2+/Zn2+-exporting ATPase	-0.655	0.42	FALSE	NS
Ga0586967_01_216247_216669	arsenate reductase	-0.658	0.297	FALSE	NS
Ga0586967_01_2529925_2530725	PTS system mannose-specific IIC component	-0.659	0.817	FALSE	NS
Ga0586967_01_1457281_1458471	glycine C-acetyltransferase	-0.661	0.0291	FALSE	NS
Ga0586967_01_781245_782108	3-hydroxyisobutyrate dehydrogenase	-0.662	0.00384	FALSE	NS
Ga0586967_01_154047_155261	argininosuccinate synthase	-0.666	0.0107	FALSE	NS
Ga0586967_01_1466539_1467198	hypothetical protein	-0.667	0.689	FALSE	NS
Ga0586967_01_2204919_2205464	2,3-bisphosphoglycerate-dependent phosphoglycerate mutase	-0.669	0.0799	FALSE	NS
Ga0586967_01_3496438_3497592	acetoin utilization protein AcuC	-0.672	0.499	FALSE	NS
Ga0586967_01_2840456_2841235	methylglutaconyl-CoA hydratase	-0.675	0.665	FALSE	NS
Ga0586967_01_1618592_1619281	nucleotide sugar dehydrogenase	-0.676	0.719	FALSE	NS
Ga0586967_01_3512637_3512867	molybdopterin synthase sulfur carrier subunit	-0.677	0.462	FALSE	NS
Ga0586967_01_1063027_1064217	CDP-glycerol glycerophosphotransferase (TagB/SpsB family)	-0.68	0.646	FALSE	NS
Ga0586967_01_2252642_2253613	phosphate acetyltransferase	-0.68	0.00609	FALSE	NS
Ga0586967_01_503913_504206	predicted RNA-binding protein YlxR (DUF448 family)	-0.681	0.711	FALSE	NS
Ga0586967_01_804738_805184	starvation-inducible DNA-binding protein	-0.684	0.276	FALSE	NS
Ga0586967_01_2944756_2945016	hypothetical protein	-0.693	0.594	FALSE	NS
Ga0586967_01_294686_294832	orotidine-5'-phosphate decarboxylase	-0.693	0.545	FALSE	NS
Ga0586967_01_3647244_3647837	TetR/AcrR family fatty acid metabolism transcriptional regulator	-0.693	0.551	FALSE	NS
Ga0586967_01_2734126_2734614	PTS system glucose-specific IIA component	-0.696	0.546	FALSE	NS
Ga0586967_01_1211988_1213166	aspartate aminotransferase	-0.696	0.227	FALSE	NS
Ga0586967_01_3014791_3017202	starch phosphorylase	-0.698	0.257	FALSE	NS
Ga0586967_01_3246047_3246733	GntR family transcriptional repressor for pyruvate dehydrogenase complex	-0.701	0.805	FALSE	NS
Ga0586967_01_1448827_1449735	osmoprotectant transport system substrate-binding protein	-0.706	0.315	FALSE	NS
Ga0586967_01_2678357_2680015	CubicO group peptidase (beta-lactamase class C family)	-0.71	0.799	FALSE	NS
Ga0586967_01_3111674_3112636	ABC-2 type transport system ATP-binding protein	-0.713	0.717	FALSE	NS
Ga0586967_01_3154941_3155369	disulfide bond formation protein DsbB	-0.715	0.748	FALSE	NS
Ga0586967_01_2492734_2493432	superfamily I DNA/RNA helicase	-0.716	0.0344	FALSE	NS
Ga0586967_01_2806596_2808293	malate dehydrogenase (oxaloacetate-decarboxylating)	-0.717	0.71	FALSE	NS
Ga0586967_01_3549079_3549762	L-ascorbate metabolism protein UlaG (beta-lactamase superfamily)	-0.723	0.00192	FALSE	NS
Ga0586967_01_397046_399115	uncharacterized protein YyaL (SSP411 family)	-0.724	0.0952	FALSE	NS
Ga0586967_01_3305593_3306813	NADH dehydrogenase	-0.726	0.457	FALSE	NS
Ga0586967_01_1227561_1228382	diketogulonate reductase-like aldo/keto reductase	-0.726	0.000195	FALSE	NS
Ga0586967_01_88821_90005	N-acetyl-alpha-D-glucosaminyl L-malate synthase BshA	-0.726	0.291	FALSE	NS
Ga0586967_01_2967994_2968476	hypothetical protein	-0.732	0.809	FALSE	NS
Ga0586967_01_3054299_3058606	glutamate synthase (NADPH/NADH) large chain	-0.732	0.333	FALSE	NS
Ga0586967_01_3902660_3902965	uncharacterized protein (TIGR02118 family)	-0.734	0.788	FALSE	NS
Ga0586967_01_2796406_2796846	PTS system fructose-specific IIA component	-0.736	0.79	FALSE	NS
Ga0586967_01_386617_388101	aldehyde dehydrogenase (NAD+)	-0.736	0.00673	FALSE	NS
Ga0586967_01_1684049_1684729	CRP/FNR family cyclic AMP-dependent transcriptional regulator	-0.738	0.779	FALSE	NS
Ga0586967_01_3230184_3231407	altronate dehydratase large subunit	-0.738	0.739	FALSE	NS
Ga0586967_01_2101974_2102861	16S rRNA (adenine1518-N6/adenine1519-N6)-dimethyltransferase	-0.739	0.0935	FALSE	NS
Ga0586967_01_3783422_3784114	adenosylhomocysteine nucleosidase	-0.739	0.736	FALSE	NS
Ga0586967_01_2163110_2164930	two-component system sensor histidine kinase VicK	-0.74	0.65	FALSE	NS
Ga0586967_01_1325495_1326238	NAD(P)-dependent dehydrogenase (short-subunit alcohol dehydrogenase family)	-0.745	0.0489	FALSE	NS
Ga0586967_01_3118399_3119451	hypothetical protein	-0.745	0.039	FALSE	NS
Ga0586967_01_2608129_2609328	purine nucleoside transport protein	-0.747	0.138	FALSE	NS
Ga0586967_01_1149719_1150414	cell wall-associated NlpC family hydrolase	-0.751	0.0962	FALSE	NS
Ga0586967_01_1559361_1559837	sorbitol-specific phosphotransferase system component IIBC	-0.752	0.763	FALSE	NS
Ga0586967_01_3377642_3378430	micrococcal nuclease	-0.753	0.734	FALSE	NS
Ga0586967_01_1563589_1564389	sorbitol-6-phosphate 2-dehydrogenase	-0.767	0.29	FALSE	NS
Ga0586967_01_624570_625208	ABC-2 type transport system ATP-binding protein	-0.767	0.798	FALSE	NS
Ga0586967_01_694788_695237	cell division inhibitor SepF	-0.768	0.16	FALSE	NS
Ga0586967_01_1293847_1294350	PTS system mannose-specific IIB component	-0.776	0.667	FALSE	NS
Ga0586967_01_3127574_3129838	formate C-acetyltransferase	-0.776	3.49e-06	FALSE	NS
Ga0586967_01_1607900_1609399	xylulokinase	-0.777	0.061	FALSE	NS
Ga0586967_01_2719435_2719911	anaerobic ribonucleoside-triphosphate reductase activating protein	-0.777	0.00584	FALSE	NS
Ga0586967_01_1012030_1012377	cell fate (sporulation/competence/biofilm development) regulator YlbF (YheA/YmcA/DUF963 family)	-0.779	0.464	FALSE	NS
Ga0586967_01_2576798_2578237	hypothetical protein	-0.781	0.586	FALSE	NS
Ga0586967_01_2491998_2492696	putative glycerol-1-phosphate prenyltransferase	-0.783	0.816	FALSE	NS
Ga0586967_01_1785928_1787520	fatty-acyl-CoA synthase	-0.785	0.77	FALSE	NS
Ga0586967_01_1777765_1779600	glucosamine--fructose-6-phosphate aminotransferase (isomerizing)	-0.787	0.216	FALSE	NS
Ga0586967_01_1218789_1219670	3-hydroxyacyl-CoA dehydrogenase	-0.794	0.179	FALSE	NS
Ga0586967_01_3286561_3287004	nitrogen fixation NifU-like protein	-0.795	0.228	FALSE	NS
Ga0586967_01_2564963_2565889	Cof subfamily protein (haloacid dehalogenase superfamily)	-0.798	0.66	FALSE	NS
Ga0586967_01_1392519_1394108	uncharacterized protein YukE	-0.802	0.764	FALSE	NS
Ga0586967_01_2168009_2169271	serine protease Do	-0.808	0.524	FALSE	NS
Ga0586967_01_1721624_1722193	transcriptional regulator with XRE-family HTH domain	-0.81	0.532	FALSE	NS
Ga0586967_01_3875728_3876696	glucokinase	-0.812	0.000857	FALSE	NS
Ga0586967_01_3169755_3170258	nucleotide-binding universal stress UspA family protein	-0.821	0.0292	FALSE	NS
Ga0586967_01_3536902_3537105	hypothetical protein	-0.821	0.651	FALSE	NS
Ga0586967_01_2249169_2249855	uracil-DNA glycosylase	-0.821	0.249	FALSE	NS
Ga0586967_01_1292806_1293774	PTS system mannose-specific IIB component	-0.825	0.0019	FALSE	NS
Ga0586967_01_248175_249386	pyruvate dehydrogenase E2 component (dihydrolipoamide acetyltransferase)	-0.825	0.725	FALSE	NS
Ga0586967_01_131556_131789	uncharacterized protein YnzC (UPF0291/DUF896 family)	-0.828	0.814	FALSE	NS
Ga0586967_01_1399384_1400187	phosphonate transport system permease protein	-0.828	0.812	FALSE	NS
Ga0586967_01_2615991_2616359	DNA-binding transcriptional ArsR family regulator	-0.829	0.796	FALSE	NS
Ga0586967_01_3160062_3161012	magnesium transporter	-0.84	0.695	FALSE	NS
Ga0586967_01_2273176_2274318	butyryl-CoA dehydrogenase	-0.841	0.676	FALSE	NS
Ga0586967_01_2488418_2490160	adenine deaminase	-0.849	0.773	FALSE	NS
Ga0586967_01_399235_401220	lipoteichoic acid synthase	-0.852	0.819	FALSE	NS
Ga0586967_01_2044101_2044673	5'-phosphate synthase pdxT subunit	-0.853	0.241	FALSE	NS
Ga0586967_01_2827256_2828437	ornithine--oxo-acid transaminase	-0.853	0.000195	FALSE	NS
Ga0586967_01_2615345_2615737	cytidine deaminase	-0.856	0.307	FALSE	NS
Ga0586967_01_2100228_2100452	hypothetical protein	-0.868	0.784	FALSE	NS
Ga0586967_01_1872720_1873436	DNA-binding response OmpR family regulator	-0.873	0.741	FALSE	NS
Ga0586967_01_1095421_1096404	homoserine dehydrogenase	-0.876	0.795	FALSE	NS
Ga0586967_01_3386830_3387153	hypothetical protein	-0.879	0.731	FALSE	NS
Ga0586967_01_956787_960518	ATP-dependent helicase/nuclease subunit A	-0.885	0.00185	FALSE	NS
Ga0586967_01_1265114_1267726	acetaldehyde dehydrogenase/alcohol dehydrogenase	-0.888	1.1e-05	FALSE	NS
Ga0586967_01_754752_755372	uncharacterized protein YktB (UPF0637 family)	-0.89	0.00233	FALSE	NS
Ga0586967_01_349285_349815	peptide-methionine (S)-S-oxide reductase	-0.9	0.47	FALSE	NS
Ga0586967_01_755496_755783	uncharacterized protein YktA (UPF0223 family)	-0.905	0.802	FALSE	NS
Ga0586967_01_994803_995549	ABC-2 type transport system ATP-binding protein	-0.907	0.756	FALSE	NS
Ga0586967_01_189764_190273	L-amino acid N-acyltransferase YncA	-0.909	0.696	FALSE	NS
Ga0586967_01_360813_361574	cyclase	-0.91	0.724	FALSE	NS
Ga0586967_01_3384243_3385178	peptidoglycan/xylan/chitin deacetylase (PgdA/CDA1 family)	-0.915	0.732	FALSE	NS
Ga0586967_01_2415514_2416212	CRP-like cAMP-binding protein	-0.916	0.765	FALSE	NS
Ga0586967_01_1532718_1533386	L-fuculose-phosphate aldolase	-0.92	0.768	FALSE	NS
Ga0586967_01_832963_833460	hypothetical protein	-0.937	0.79	FALSE	NS
Ga0586967_01_1363468_1364904	6-phospho-beta-glucosidase	-0.94	0.745	FALSE	NS
Ga0586967_01_1098268_1099713	cardiolipin synthase	-0.952	0.445	FALSE	NS
Ga0586967_01_521808_522308	chemotaxis protein CheD	-0.959	0.502	FALSE	NS
Ga0586967_01_3130217_3131377	alcohol dehydrogenase	-0.961	1.13e-08	FALSE	NS
Ga0586967_01_1974161_1974970	energy-coupling factor transport system permease protein	-0.963	0.803	FALSE	NS
Ga0586967_01_3428690_3429151	8-oxo-dGTP diphosphatase	-0.964	0.656	FALSE	NS
Ga0586967_01_3066804_3068273	PTS system sucrose-specific IIC component	-0.965	0.707	FALSE	NS
Ga0586967_01_17362_17610	predicted nuclease with TOPRIM domain	-0.967	0.239	FALSE	NS
Ga0586967_01_710597_711037	hypothetical protein	-0.968	0.534	FALSE	NS
Ga0586967_01_761217_762194	pyruvate dehydrogenase E1 component beta subunit	-0.97	1.04e-10	FALSE	NS
Ga0586967_01_2396563_2397081	hypothetical protein	-0.972	0.61	FALSE	NS
Ga0586967_01_439437_440483	tRNA dimethylallyltransferase	-0.993	0.826	FALSE	NS
Ga0586967_01_2893670_2894674	CRISPR-associated protein Cas1	-1.01	0.326	FALSE	NS
Ga0586967_01_3197011_3197916	predicted transposase YdaD	-1.01	0.768	FALSE	NS
Ga0586967_01_1027260_1027478	hypothetical protein	-1.02	0.794	FALSE	NS
Ga0586967_01_2906377_2907684	proton glutamate symport protein	-1.02	0.592	FALSE	NS
Ga0586967_01_2528969_2529409	mannose/fructose-specific phosphotransferase system component IIA	-1.03	0.741	FALSE	NS
Ga0586967_01_2655696_2657606	3D-(3,5/4)-trihydroxycyclohexane-1,2-dione acylhydrolase (decyclizing)	-1.05	0.623	FALSE	NS
Ga0586967_01_3543655_3544845	acetate kinase	-1.05	0.275	FALSE	NS
Ga0586967_01_1168956_1169741	5'-nucleotidase (lipoprotein e(P4) family)	-1.06	0.795	FALSE	NS
Ga0586967_01_1446271_1446816	DNA-binding transcriptional regulator GbsR (MarR family)	-1.06	0.773	FALSE	NS
Ga0586967_01_1489022_1489990	LCP family protein required for cell wall assembly	-1.07	0.548	FALSE	NS
Ga0586967_01_307801_308094	uncharacterized protein YneR	-1.08	0.281	FALSE	NS
Ga0586967_01_3180496_3181830	RNA polymerase sigma-54 factor	-1.1	0.696	FALSE	NS
Ga0586967_01_186783_187232	starvation-inducible DNA-binding protein	-1.11	0.403	FALSE	NS
Ga0586967_01_541109_541732	flagellar protein FlbB	-1.11	0.763	FALSE	NS
Ga0586967_01_1437389_1437619	predicted transposase/invertase (TIGR01784 family)	-1.12	0.656	FALSE	NS
Ga0586967_01_1210881_1211501	4-hydroxy-4-methyl-2-oxoglutarate aldolase	-1.16	0.77	FALSE	NS
Ga0586967_01_3518134_3518943	FdhD protein	-1.16	0.148	FALSE	NS
Ga0586967_01_1248743_1249339	hypothetical protein	-1.17	0.76	FALSE	NS
Ga0586967_01_3864299_3864892	uncharacterized HAD superfamily protein	-1.17	0.762	FALSE	NS
Ga0586967_01_1757724_1758464	GntR family transcriptional regulator	-1.18	0.762	FALSE	NS
Ga0586967_01_3256629_3257135	anti-sigma factor RsiW	-1.19	0.742	FALSE	NS
Ga0586967_01_629981_630838	Cof subfamily protein (haloacid dehalogenase superfamily)	-1.19	0.445	FALSE	NS
Ga0586967_01_1291960_1292769	PTS system mannose-specific IIC component	-1.22	0.177	FALSE	NS
Ga0586967_01_277630_278274	thiamine-phosphate pyrophosphorylase	-1.22	0.739	FALSE	NS
Ga0586967_01_1113382_1113786	flagellar protein FliS	-1.23	0.739	FALSE	NS
Ga0586967_01_2428531_2429469	deoxyribonuclease-1	-1.24	0.75	FALSE	NS
Ga0586967_01_2107217_2108101	16S rRNA (cytidine1402-2'-O)-methyltransferase	-1.25	0.357	FALSE	NS
[truncated: 138 more rows]

## Sheet: Tab 2 - Upregulated Proteins
Dataset 4: Differentially Expressed Proteins between Switchgrass Hydrolysate and Xylose + Glucose
ID	Product	Log2 Fold Change	q-value	Significant?	Regulation
Ga0586967_01_376883_377737	glyoxylase-like metal-dependent hydrolase (beta-lactamase superfamily II)	10.3	2.15e-14	TRUE	Up
Ga0586967_01_2603449_2604897	6-phospho-beta-glucosidase	9.06	2.15e-14	TRUE	Up
Ga0586967_01_773549_774568	diguanylate cyclase (GGDEF)-like protein	7.8	2.15e-14	TRUE	Up
Ga0586967_01_625225_626730	hypothetical protein	7.78	2.15e-14	TRUE	Up
Ga0586967_01_1356921_1358069	ABC-2 type transport system permease protein	7.73	1.02e-06	TRUE	Up
Ga0586967_01_1452905_1453891	LacI family transcriptional regulator	7.71	2.15e-14	TRUE	Up
Ga0586967_01_3353979_3354677	L-ribulose-5-phosphate 4-epimerase	7.47	6.88e-05	TRUE	Up
Ga0586967_01_1426112_1427749	methyl-accepting chemotaxis protein	7.21	2.15e-14	TRUE	Up
Ga0586967_01_1338615_1338878	hypothetical protein	6.94	0.00084	TRUE	Up
Ga0586967_01_2541368_2541916	shikimate kinase	6.94	7.07e-10	TRUE	Up
Ga0586967_01_1761018_1761674	HAD superfamily hydrolase (TIGR01509 family)	6.89	2.15e-14	TRUE	Up
Ga0586967_01_3350472_3352070	sugar (pentulose or hexulose) kinase	6.82	0.000598	TRUE	Up
Ga0586967_01_2951968_2952327	hypothetical protein	6.65	0.013	TRUE	Up
Ga0586967_01_1226705_1227277	FMN reductase	6.27	4.74e-05	TRUE	Up
Ga0586967_01_2922750_2924264	flotillin	6.14	2.15e-14	TRUE	Up
Ga0586967_01_898103_898360	hypothetical protein	6.06	3.12e-13	TRUE	Up
Ga0586967_01_2134553_2134897	ribonuclease P protein component	5.96	8.6e-10	TRUE	Up
Ga0586967_01_292833_293921	nitronate monooxygenase	5.84	9.77e-05	TRUE	Up
Ga0586967_01_3511698_3512180	molybdopterin-guanine dinucleotide biosynthesis protein B	5.82	0.00026	TRUE	Up
Ga0586967_01_3122453_3123256	lysophospholipase L1-like esterase	5.72	8.76e-09	TRUE	Up
Ga0586967_01_1692988_1693203	putative transcriptional regulator	5.56	0.00345	TRUE	Up
Ga0586967_01_2398436_2399755	hypothetical protein	5.46	0.0322	TRUE	Up
Ga0586967_01_2987536_2988825	fatty-acid peroxygenase	5.44	0.0028	TRUE	Up
Ga0586967_01_2166462_2166980	regulatory protein YycI of two-component signal transduction system YycFG	5.42	3.06e-07	TRUE	Up
Ga0586967_01_3354709_3356130	L-arabinose isomerase	5.33	2.15e-14	TRUE	Up
Ga0586967_01_863285_863584	WXG100 family type VII secretion target	5.29	0.00116	TRUE	Up
Ga0586967_01_515136_515939	phosphatidate cytidylyltransferase	5.11	7.48e-06	TRUE	Up
Ga0586967_01_3301987_3303057	arabinogalactan oligomer/maltooligosaccharide transport system substrate-binding protein	5.05	0.0265	TRUE	Up
Ga0586967_01_2952354_2953352	3-oxoacyl-[acyl-carrier-protein] synthase-3	4.91	2.15e-14	TRUE	Up
Ga0586967_01_1965459_1966076	adenylylsulfate kinase	4.89	0.00118	TRUE	Up
Ga0586967_01_1104163_1104483	cytochrome c551	4.86	1.77e-09	TRUE	Up
Ga0586967_01_3416469_3417392	1,4-dihydroxy-2-naphthoate octaprenyltransferase	4.73	0.000241	TRUE	Up
Ga0586967_01_195097_196254	glucose-1-phosphate adenylyltransferase	4.64	1.61e-06	TRUE	Up
Ga0586967_01_833970_834422	hypothetical protein	4.64	6.69e-09	TRUE	Up
Ga0586967_01_1470105_1471304	DHA3 family macrolide efflux protein-like MFS transporter	4.44	0.027	TRUE	Up
Ga0586967_01_1334796_1335686	cation diffusion facilitator family transporter	4.36	1.61e-06	TRUE	Up
Ga0586967_01_826949_827677	hypothetical protein	4.09	0.046	TRUE	Up
Ga0586967_01_3809330_3810670	glycolate oxidase iron-sulfur subunit	4.05	1.56e-05	TRUE	Up
Ga0586967_01_633467_634027	TetR/AcrR family transcriptional repressor of lmrAB and yxaGH operons	3.97	0.00309	TRUE	Up
Ga0586967_01_2235936_2236553	superfamily II DNA helicase RecQ	3.87	0.0301	TRUE	Up
Ga0586967_01_106546_106908	hypothetical protein	3.74	2.83e-05	TRUE	Up
Ga0586967_01_2812342_2812923	nitrate reductase delta subunit	3.69	0.0326	TRUE	Up
Ga0586967_01_788802_790958	ATP-dependent Clp protease ATP-binding subunit ClpE	3.69	9.61e-10	TRUE	Up
Ga0586967_01_2182629_2184131	EmrB/QacA subfamily drug resistance transporter	3.68	6.7e-05	TRUE	Up
Ga0586967_01_2298323_2298772	protein-tyrosine-phosphatase	3.63	1.69e-10	TRUE	Up
Ga0586967_01_3908323_3909216	phenylacetic acid degradation operon negative regulatory protein	3.62	0.0132	TRUE	Up
Ga0586967_01_3113168_3113695	ECF transporter S component (folate family)	3.43	0.0223	TRUE	Up
Ga0586967_01_286569_286751	stage II sporulation protein SB	3.38	0.00216	TRUE	Up
Ga0586967_01_1165251_1165598	galactokinase	3.36	1.68e-05	TRUE	Up
Ga0586967_01_2510400_2511878	sodium/proline symporter	3.32	2.15e-14	TRUE	Up
Ga0586967_01_2576036_2576791	cytoskeletal protein RodZ	3.31	2.28e-05	TRUE	Up
Ga0586967_01_2673247_2675001	ATP-binding cassette subfamily B multidrug efflux pump	3.3	0.0244	TRUE	Up
Ga0586967_01_374747_376276	glycine/D-amino acid oxidase-like deaminating enzyme/nitrite reductase/ring-hydroxylating ferredoxin subunit	3.3	0.00192	TRUE	Up
Ga0586967_01_1203252_1204349	lysozyme	3.26	0.00484	TRUE	Up
Ga0586967_01_2451333_2451563	hypothetical protein	3.23	0.0414	TRUE	Up
Ga0586967_01_2622621_2623172	DNA-binding transcriptional ArsR family regulator	3.09	0.00232	TRUE	Up
Ga0586967_01_1996002_1996421	small subunit ribosomal protein S12	3.01	2.15e-14	TRUE	Up
Ga0586967_01_1869682_1870434	CRP-like cAMP-binding protein	2.98	0.00069	TRUE	Up
Ga0586967_01_1847823_1848479	hypothetical protein	2.94	0.00166	TRUE	Up
Ga0586967_01_1173785_1174315	DNA-binding MarR family transcriptional regulator	2.63	0.0019	TRUE	Up
Ga0586967_01_3860104_3861474	peptidoglycan hydrolase CwlO-like protein	2.38	0.0196	TRUE	Up
Ga0586967_01_46168_47652	ATP-dependent DNA helicase RecQ	2.34	0.0321	TRUE	Up
Ga0586967_01_2467695_2469047	maltose-6'-phosphate glucosidase	2.32	0.0231	TRUE	Up
Ga0586967_01_298513_299334	regulator of PEP synthase PpsR (kinase-PPPase family)	2.31	0.0113	TRUE	Up
Ga0586967_01_3081124_3082011	DNA-binding transcriptional LysR family regulator	2.27	9.3e-10	TRUE	Up
Ga0586967_01_278271_279077	hydroxymethylpyrimidine/phosphomethylpyrimidine kinase	2.25	0.0415	TRUE	Up
Ga0586967_01_3036988_3038370	anthranilate synthase component 1	2.19	1.51e-06	TRUE	Up
Ga0586967_01_2953390_2954649	methyl-accepting chemotaxis protein	2.1	0.00377	TRUE	Up
Ga0586967_01_1165576_1166433	galactokinase	2.08	1.71e-09	TRUE	Up
Ga0586967_01_3363633_3364772	GntR family transcriptional regulator of arabinose operon	2.03	7.92e-10	TRUE	Up
Ga0586967_01_1922219_1923952	methyl-accepting chemotaxis protein	2.02	0.0171	TRUE	Up
Ga0586967_01_153023_153976	ornithine carbamoyltransferase	2.01	0.02	TRUE	Up
Ga0586967_01_3498265_3498897	acetoin utilization protein AcuA	1.84	0.0131	TRUE	Up
Ga0586967_01_1450713_1452710	beta-galactosidase	1.8	0.00236	TRUE	Up
Ga0586967_01_3393019_3395433	Cu+-exporting ATPase	1.76	0.000642	TRUE	Up
Ga0586967_01_1113038_1113385	flagellar protein FliT	1.72	0.0199	TRUE	Up
Ga0586967_01_3513362_3514363	molybdopterin/thiamine biosynthesis adenylyltransferase	1.66	1.11e-07	TRUE	Up
Ga0586967_01_3834264_3835016	16S rRNA (uracil1498-N3)-methyltransferase	1.61	0.00577	TRUE	Up
Ga0586967_01_425732_426856	hypothetical protein	1.57	0.0248	TRUE	Up
Ga0586967_01_1696348_1698738	DNA helicase-2/ATP-dependent DNA helicase PcrA	1.56	0.00431	TRUE	Up
Ga0586967_01_1053022_1053837	phosphatidylglycerol:prolipoprotein diacylglycerol transferase	1.53	5.19e-05	TRUE	Up
Ga0586967_01_3648707_3649480	electron transfer flavoprotein beta subunit	1.53	7.75e-10	TRUE	Up
Ga0586967_01_1288953_1290074	citrate synthase	1.51	3.73e-10	TRUE	Up
Ga0586967_01_3467688_3468479	thiamine kinase-like enzyme	1.5	0.0148	TRUE	Up
Ga0586967_01_3259590_3260342	peptidoglycan/xylan/chitin deacetylase (PgdA/CDA1 family)	1.48	0.0175	TRUE	Up
Ga0586967_01_585257_586144	ribosome biogenesis GTPase	1.47	1.08e-06	TRUE	Up
Ga0586967_01_147512_148708	acetylornithine/N-succinyldiaminopimelate aminotransferase	1.39	8.37e-05	TRUE	Up
Ga0586967_01_3843559_3844029	probable rRNA maturation factor	1.38	2.15e-14	TRUE	Up
Ga0586967_01_420775_421332	uncharacterized protein YpmS	1.34	0.0292	TRUE	Up
Ga0586967_01_3568336_3569271	malate dehydrogenase	1.25	7.51e-08	TRUE	Up
Ga0586967_01_906966_907703	protein phosphatase	1.09	4.92e-05	TRUE	Up
Ga0586967_01_583350_583538	large subunit ribosomal protein L28	1.08	0.00202	TRUE	Up

## Sheet: Tab 3 - Downregulated Proteins
Dataset 4: Differentially Expressed Proteins between Switchgrass Hydrolysate and Xylose + Glucose
ID	Product	Log2 Fold Change	q-value	Significant?	Regulation
Ga0586967_01_1849671_1850486	iron complex transport system ATP-binding protein	-7.7	2.15e-14	TRUE	Down
Ga0586967_01_9898_10695	short-subunit dehydrogenase	-6.95	1.03e-08	TRUE	Down
Ga0586967_01_568641_569111	chromosome segregation ATPase	-6.78	2.98e-08	TRUE	Down
Ga0586967_01_3261185_3261553	catalase	-6.26	0.00104	TRUE	Down
Ga0586967_01_3602104_3603432	methyl-accepting chemotaxis protein	-6.24	0.00197	TRUE	Down
Ga0586967_01_694510_694782	YggT family protein	-6.12	2.15e-14	TRUE	Down
Ga0586967_01_2270784_2271962	acetyl-CoA C-acetyltransferase	-6.1	2.15e-14	TRUE	Down
Ga0586967_01_721108_721986	2-dehydropantoate 2-reductase	-5.98	2.34e-06	TRUE	Down
Ga0586967_01_1765089_1766102	fructoselysine-6-phosphate deglycase	-5.38	3.09e-11	TRUE	Down
Ga0586967_01_250467_251459	TPP-dependent pyruvate/acetoin dehydrogenase alpha subunit	-5.18	1.74e-05	TRUE	Down
Ga0586967_01_2352835_2353197	hypothetical protein	-5.11	0.032	TRUE	Down
Ga0586967_01_3041362_3042567	tryptophan synthase beta chain	-5.04	0.0013	TRUE	Down
Ga0586967_01_3275058_3277442	3-hydroxyacyl-CoA dehydrogenase	-4.9	1.54e-12	TRUE	Down
Ga0586967_01_3584855_3586105	DNA-binding transcriptional ArsR family regulator	-4.86	8.38e-08	TRUE	Down
Ga0586967_01_362272_362883	glutamine amidotransferase	-4.85	0.000265	TRUE	Down
Ga0586967_01_1033811_1034413	SpoVK/Ycf46/Vps4 family AAA+-type ATPase	-4.78	0.0077	TRUE	Down
Ga0586967_01_1477888_1480998	alpha-mannosidase	-4.34	0.0242	TRUE	Down
Ga0586967_01_748729_749220	hypothetical protein	-4.31	0.00158	TRUE	Down
Ga0586967_01_2220099_2220602	hypothetical protein	-4.25	0.00153	TRUE	Down
Ga0586967_01_3125260_3125793	hypothetical protein	-4.21	8.14e-10	TRUE	Down
Ga0586967_01_187318_188610	manganese transport protein	-4.09	1.98e-11	TRUE	Down
Ga0586967_01_185647_186054	ABC-type transport system involved in multi-copper enzyme maturation permease subunit	-4.05	0.0183	TRUE	Down
Ga0586967_01_2720767_2721315	signal peptidase I	-4.01	0.00555	TRUE	Down
Ga0586967_01_2337683_2339965	maltose phosphorylase	-3.97	2.15e-14	TRUE	Down
Ga0586967_01_1189660_1191024	PTS system ascorbate-specific IIC component	-3.89	9.72e-10	TRUE	Down
Ga0586967_01_1086413_1087369	iron complex transport system substrate-binding protein	-3.65	4.09e-14	TRUE	Down
Ga0586967_01_2529421_2529912	mannose/fructose/N-acetylgalactosamine-specific phosphotransferase system component IIB	-3.63	0.000232	TRUE	Down
Ga0586967_01_2688653_2690074	signal transduction histidine kinase	-3.58	1.06e-07	TRUE	Down
Ga0586967_01_2780528_2781568	(R,R)-butanediol dehydrogenase/meso-butanediol dehydrogenase/diacetyl reductase	-3.46	0.0117	TRUE	Down
Ga0586967_01_1448158_1448811	osmoprotectant transport system permease protein	-3.36	0.0151	TRUE	Down
Ga0586967_01_705023_705778	cell division protein FtsQ	-3.32	0.000305	TRUE	Down
Ga0586967_01_1099942_1101285	peptidoglycan hydrolase CwlO-like protein	-3.31	0.00217	TRUE	Down
Ga0586967_01_1371385_1371603	uncharacterized membrane protein YqiK	-3.31	1.15e-05	TRUE	Down
Ga0586967_01_1915388_1915990	AcrR family transcriptional regulator	-3.24	0.000115	TRUE	Down
Ga0586967_01_630899_632056	predicted PurR-regulated permease PerM	-3.13	0.00105	TRUE	Down
Ga0586967_01_3277461_3278798	acetyl-CoA acyltransferase	-2.69	0.000412	TRUE	Down
Ga0586967_01_1541669_1542151	fructoselysine and glucoselysine-specific PTS system IIB component	-2.64	0.0316	TRUE	Down
Ga0586967_01_1753357_1754433	glucoselysine-6-phosphate deglycase	-2.64	0.0229	TRUE	Down
Ga0586967_01_2561918_2563039	D-amino-acid dehydrogenase	-2.26	4.7e-10	TRUE	Down
Ga0586967_01_2499330_2500925	malate synthase	-2.14	0.00044	TRUE	Down
Ga0586967_01_137578_138162	1-acyl-sn-glycerol-3-phosphate acyltransferase	-2.09	0.000199	TRUE	Down
Ga0586967_01_2650584_2651990	LysM repeat protein/cell wall-associated NlpC family hydrolase	-1.87	2.15e-14	TRUE	Down
Ga0586967_01_94109_94492	aspartate 1-decarboxylase	-1.83	0.00036	TRUE	Down
Ga0586967_01_2282317_2283006	ABC-2 type transport system ATP-binding protein	-1.79	4.04e-06	TRUE	Down
Ga0586967_01_1002723_1005710	uncharacterized protein YhaN	-1.76	4.39e-09	TRUE	Down
Ga0586967_01_202978_203724	glucose 1-dehydrogenase	-1.69	7.55e-07	TRUE	Down
Ga0586967_01_436288_437538	GTP-binding protein HflX	-1.65	0.0318	TRUE	Down
Ga0586967_01_93218_94081	pantoate--beta-alanine ligase	-1.65	0.000142	TRUE	Down
Ga0586967_01_779859_781013	aminotransferase	-1.57	0.0479	TRUE	Down
Ga0586967_01_1082907_1084694	two-component system phosphate regulon sensor histidine kinase PhoR	-1.56	2.87e-05	TRUE	Down
Ga0586967_01_909720_910514	NAD+ kinase	-1.53	8.41e-08	TRUE	Down
Ga0586967_01_2481669_2483093	amidophosphoribosyltransferase	-1.45	0.0093	TRUE	Down
Ga0586967_01_3527637_3528239	small subunit ribosomal protein S4	-1.42	2.24e-08	TRUE	Down
Ga0586967_01_3657947_3658714	succinate dehydrogenase / fumarate reductase iron-sulfur subunit	-1.42	0.00497	TRUE	Down
Ga0586967_01_1467232_1467561	PTS system cellobiose-specific IIA component	-1.38	0.00901	TRUE	Down
Ga0586967_01_1612357_1614633	alpha-D-xyloside xylohydrolase	-1.33	0.00155	TRUE	Down
Ga0586967_01_88117_88824	bacillithiol biosynthesis deacetylase BshB1	-1.33	0.00578	TRUE	Down
Ga0586967_01_1024645_1025559	predicted transposase YdaD	-1.31	0.000107	TRUE	Down
Ga0586967_01_1977185_1977601	large subunit ribosomal protein L17	-1.31	2.15e-14	TRUE	Down
Ga0586967_01_2321401_2321823	hypothetical protein	-1.31	1.17e-09	TRUE	Down
Ga0586967_01_2258966_2259484	uncharacterized protein YwgA	-1.24	3.09e-12	TRUE	Down
Ga0586967_01_1883321_1884997	trehalose-6-phosphate hydrolase	-1.21	0.0323	TRUE	Down
Ga0586967_01_1886575_1887057	PTS system glucose-specific IIA component	-1.18	0.00121	TRUE	Down
Ga0586967_01_3284032_3285342	Fe-S cluster assembly protein SufD	-1.18	2.42e-05	TRUE	Down
Ga0586967_01_124758_126095	glutamine synthetase	-1.15	1.1e-08	TRUE	Down
Ga0586967_01_1885126_1886544	PTS system trehalose-specific IIC component	-1.06	0.0103	TRUE	Down
Ga0586967_01_1850798_1851760	iron complex transport system substrate-binding protein	-1.04	0.0456	TRUE	Down
Ga0586967_01_1609459_1610793	xylose isomerase	-1.01	2.17e-05	TRUE	Down
Ga0586967_01_3279221_3281005	alkylation response protein AidB-like acyl-CoA dehydrogenase	-1.01	6.57e-06	TRUE	Down
